# Supplementary material for: Ferrous sulfate induces ferroptosis-like cell death in Trichosporon asahii
Source: Front Microbiol. 2026 Apr 1;17:1789479. doi: 10.3389/fmicb.2026.1789479 (PMC13082251; doi:10.3389/fmicb.2026.1789479)
Supplement: Supplementary file 3 [file Table_2.XLS]

## Sheet: UP_DEGs
id	log2(fc)	FDR	Symbol	Description
ncbi_25983518	2.7329	0.0462091	A1Q1_00001	NADH-ubiquinone oxidoreductase chain 4 (EC 7.1.1.2)
ncbi_25983522	4.35406	0.0113264	A1Q1_00005	Cytochrome b
ncbi_25983524	5.74076	5.91956e-05	A1Q1_00007	NADH-ubiquinone oxidoreductase chain 1 (EC 7.1.1.2)
ncbi_25983526	5.53528	7.57935e-09	A1Q1_00009	Cytochrome c oxidase subunit 1 (EC 7.1.1.9)
ncbi_25983527	2.58437	0.00170147	A1Q1_00010	Cytochrome oxidase subunit I profile domain-containing protein
ncbi_25983528	3.54726	6.14699e-07	A1Q1_00013	Uncharacterized protein
ncbi_25983532	3.62238	6.17088e-48	A1Q1_00018	TauD/TfdA-like domain-containing protein
ncbi_25983534	6.47469	2.3158e-60	A1Q1_00020	Sugar transporter
ncbi_25983535	5.71404	2.70507e-81	A1Q1_00021	Sugar transporter
ncbi_25983536	6.15242	1.17326e-05	A1Q1_00022	Uncharacterized protein
ncbi_25983537	2.08146	1.5394e-61	A1Q1_00023	GSNO reductase
ncbi_25983541	3.73673	2.42475e-113	A1Q1_00027	F-box domain-containing protein
ncbi_25983542	2.4409	2.7278e-33	A1Q1_00028	F-box domain-containing protein
ncbi_25983548	5.97743	4.6271e-105	A1Q1_00034	Uncharacterized protein
ncbi_25983549	1.51296	2.08821e-17	A1Q1_00035	4-hydroxybenzoate 3-monooxygenase
ncbi_25983550	1.17453	2.18682e-15	A1Q1_00036	Hemerythrin-like domain-containing protein
ncbi_25983551	1.10077	0.000362031	A1Q1_00037	Uncharacterized protein
ncbi_25983554	1.87434	1.56211e-61	A1Q1_00040	Mitogen-activated protein kinase (EC 2.7.11.24)
ncbi_25983561	3.27677	0	A1Q1_00047	Uncharacterized protein
ncbi_25983567	3.91656	0.00426169	A1Q1_00053	Uncharacterized protein
ncbi_25983570	1.92603	3.26537e-16	A1Q1_00056	Dihydroxyacetone kinase
ncbi_25983571	2.49717	4.23416e-38	A1Q1_00057	Uncharacterized protein
ncbi_25983574	2.77462	8.69754e-63	A1Q1_00060	Major facilitator superfamily (MFS) profile domain-containing protein
ncbi_25983575	4.98465	0	A1Q1_00061	Ribosome maturation protein SDO1/SBDS N-terminal domain-containing protein
ncbi_25983576	1.78903	6.39724e-286	A1Q1_00062	Hydroxymethylglutaryl-CoA synthase (HMG-CoA synthase) (EC 2.3.3.10) (3-hydroxy-3-methylglutaryl coenzyme A synthase)
ncbi_25983577	1.68662	1.92218e-49	A1Q1_00063	Mitochondrial escape protein 2
ncbi_25983579	1.27078	3.4134e-46	A1Q1_00065	Nop domain-containing protein
ncbi_25983583	1.73501	8.43124e-13	A1Q1_00069	dolichol kinase (EC 2.7.1.108)
ncbi_25983585	2.43494	9.56087e-141	A1Q1_00071	Peptidase S54 rhomboid domain-containing protein
ncbi_25983587	1.12422	2.35666e-34	A1Q1_00073	acetylornithine transaminase (EC 2.6.1.11)
ncbi_25983589	4.10921	0	A1Q1_00075	Proteasome subunit alpha type
ncbi_25983591	1.6546	0.0036816	A1Q1_00077	3-hydroxyanthranilate 3,4-dioxygenase
ncbi_25983593	3.45602	1.72831e-87	A1Q1_00079	Tetratricopeptide SHNi-TPR domain-containing protein
ncbi_25983595	5.77474	0	A1Q1_00081	CHCH domain-containing protein
ncbi_25983597	6.56075	4.31309e-115	A1Q1_00083	Transcription factor domain-containing protein
ncbi_25983601	1.11413	7.96189e-72	A1Q1_00087	Uncharacterized protein
ncbi_25983607	1.18343	5.68138e-10	A1Q1_00093	RRM domain-containing protein
ncbi_25983611	1.59617	4.01764e-117	A1Q1_00097	Indoleamine 2,3-dioxygenase
ncbi_25983612	1.9929	6.17043e-133	A1Q1_00098	Uncharacterized protein
ncbi_25983614	2.97927	9.23245e-99	A1Q1_00100	Amidohydrolase 3 domain-containing protein
ncbi_25983623	1.2328	2.36977e-10	A1Q1_00109	DNA replication licensing factor MCM7 (EC 3.6.4.12)
ncbi_25983630	2.48071	2.45669e-09	A1Q1_00116	Uncharacterized protein
ncbi_25983635	3.49176	6.87508e-16	A1Q1_00121	Actin filament organization-related protein
ncbi_25983636	3.57605	1.52335e-05	A1Q1_00122	Uncharacterized protein
ncbi_25983643	2.64127	2.0074e-158	A1Q1_00129	Sorbitol dehydrogenase
ncbi_25983648	1.05701	5.50808e-33	A1Q1_00134	Uncharacterized protein
ncbi_25983650	1.45859	7.47314e-39	A1Q1_00136	G-protein alpha-subunit
ncbi_25983651	3.3218	7.46366e-98	A1Q1_00137	Uncharacterized protein
ncbi_25983656	2.01751	4.72299e-11	A1Q1_00142	Uncharacterized protein
ncbi_25983657	1.116	7.33655e-67	A1Q1_00143	Glutamate--cysteine ligase (EC 6.3.2.2) (Gamma-ECS) (Gamma-glutamylcysteine synthetase)
ncbi_25983664	1.04404	4.26882e-07	A1Q1_00150	Aldehyde dehydrogenase domain-containing protein
ncbi_25983671	2.37781	8.03087e-14	A1Q1_00157	Long-chain-fatty-acid--CoA ligase
ncbi_25983672	1.79518	1.74097e-08	A1Q1_00158	Adenylyl cyclase-associated protein
ncbi_25983674	2.32114	1.49267e-15	A1Q1_00160	Histone H2A
ncbi_25983675	2.51053	5.12129e-40	A1Q1_00161	Carbohydrate kinase PfkB domain-containing protein
ncbi_25983676	1.70723	8.74443e-39	A1Q1_00162	Pre-rRNA processing protein
ncbi_25983680	1.14888	5.08362e-06	A1Q1_00166	Palmitoyltransferase (EC 2.3.1.225)
ncbi_25983685	1.86292	8.49978e-24	A1Q1_00171	Golgi apparatus membrane protein TVP38 (Golgi apparatus membrane protein tvp38)
ncbi_25983686	1.92635	3.62951e-66	A1Q1_00172	Major facilitator superfamily (MFS) profile domain-containing protein
ncbi_25983688	4.0417	0	A1Q1_00174	J domain-containing protein
ncbi_25983692	2.01048	5.75197e-07	A1Q1_00178	Acyl CoA transferase
ncbi_25983693	4.41925	7.14814e-11	A1Q1_00179	Uncharacterized protein
ncbi_25983697	1.56399	1.77271e-146	A1Q1_00183	DNA binding protein Ncp1
ncbi_25983702	2.70769	2.1672e-09	A1Q1_00188	Uncharacterized protein
ncbi_25983704	2.45884	2.57982e-22	A1Q1_00190	Carboxypeptidase (EC 3.4.16.-)
ncbi_25983705	1.15712	5.81972e-07	A1Q1_00191	SGT1-domain-containing protein
ncbi_25983711	1.22079	7.01048e-15	A1Q1_00197	Chromatin modification-related protein
ncbi_25983717	2.50417	2.57708e-07	A1Q1_00203	Asl1-like glycosyl hydrolase catalytic domain-containing protein
ncbi_25983718	1.44459	3.04189e-82	A1Q1_00204	Autophagy-related protein 4
ncbi_25983725	1.74708	3.29327e-30	A1Q1_00211	Uncharacterized protein
ncbi_25983727	2.29078	1.22824e-176	A1Q1_00213	C2 domain-containing protein
ncbi_25983728	2.18986	1.37486e-30	A1Q1_00214	SAP domain-containing protein
ncbi_25983729	1.10913	0.0307227	A1Q1_00215	Uncharacterized protein
ncbi_25983730	1.14978	0.0122357	A1Q1_00216	Trafficking protein particle complex subunit BET3
ncbi_25983732	3.42908	1.51982e-253	A1Q1_00218	1-alkyl-2-acetylglycerophosphocholine esterase (EC 3.1.1.47)
ncbi_25983733	2.09326	3.42067e-153	A1Q1_00219	64 kDa NADH dehydrogenase
ncbi_25983736	2.24229	1.21824e-46	A1Q1_00222	BRO domain-containing protein 1
ncbi_25983738	3.08797	4.76573e-07	A1Q1_00224	DNA replication complex GINS protein PSF1
ncbi_25983744	2.89719	0	A1Q1_00230	Vesicular-fusion protein SEC18
ncbi_25983750	1.68075	3.6479e-32	A1Q1_00236	BSD domain-containing protein
ncbi_25983752	1.30185	1.9944e-10	A1Q1_00238	Aminomethyltransferase folate-binding domain-containing protein
ncbi_25983759	8.06097	8.26373e-20	A1Q1_00245	Transporter
ncbi_25983760	1.15807	0.0275683	A1Q1_00246	LSM domain-containing protein
ncbi_25983764	6.0561	1.62532e-289	A1Q1_00250	Major facilitator superfamily (MFS) profile domain-containing protein
ncbi_25983769	2.14796	7.70113e-59	A1Q1_00255	chitinase (EC 3.2.1.14)
ncbi_25983776	3.16182	1.88551e-144	A1Q1_00262	Cysteine proteinase 1, mitochondrial (EC 3.4.22.40)
ncbi_25983777	2.36881	2.02719e-96	A1Q1_00263	BZIP domain-containing protein
ncbi_25983782	1.06505	6.06091e-39	A1Q1_00268	Bud site selection-related protein
ncbi_25983783	1.99968	2.76648e-08	A1Q1_00269	non-specific serine/threonine protein kinase (EC 2.7.11.1)
ncbi_25983791	2.69416	4.52243e-18	A1Q1_00277	Uncharacterized protein
ncbi_25983796	5.12787	2.18397e-160	A1Q1_00282	Uncharacterized protein
ncbi_25983799	3.20341	1.85111e-05	A1Q1_00285	F-box domain-containing protein
ncbi_25983801	1.88236	0.00250291	A1Q1_00287	Uncharacterized protein
ncbi_25983805	1.95343	9.70433e-24	A1Q1_00291	SUMO activating enzyme
ncbi_25983809	2.13033	8.84545e-05	A1Q1_00295	Uncharacterized protein
ncbi_25983810	1.32143	7.27978e-53	A1Q1_00296	Mitochondrial protein
ncbi_25983811	2.24405	1.27707e-31	A1Q1_00297	Peroxisomal membrane protein PEX14 (Peroxin-14)
ncbi_25983820	3.30322	3.80825e-06	A1Q1_00306	Uncharacterized protein
ncbi_25983821	2.51329	1.99183e-79	A1Q1_00307	Peroxisomal hydratase-dehydrogenase-epimerase
ncbi_25983822	2.26067	1.25348e-06	A1Q1_00308	Proteophosphoglycan ppg4
ncbi_25983825	2.04015	4.76536e-12	A1Q1_00311	Kinesin
ncbi_25983836	14.1209	6.56217e-08	A1Q1_00322	Extracellular membrane protein CFEM domain-containing protein
ncbi_25983844	1.669	0.00405498	A1Q1_00330	Retrotransposon gag domain-containing protein
ncbi_25983848	3.41007	5.25971e-153	A1Q1_00334	Glutamate decarboxylase (EC 4.1.1.15)
ncbi_25983851	1.62294	2.92123e-08	A1Q1_00337	Dynein light intermediate chain
ncbi_25983853	9.92877	0.00746293	A1Q1_00339	Uncharacterized protein
ncbi_25983854	4.78971	6.60711e-15	A1Q1_00340	Uncharacterized protein
ncbi_25983857	7.23852	2.77337e-238	A1Q1_00343	Uncharacterized protein
ncbi_25983859	1.03481	5.7899e-06	A1Q1_00345	Uncharacterized protein
ncbi_25983867	1.96449	1.17353e-84	A1Q1_00353	Endo-1,3(4)-beta-glucanase
ncbi_25983870	1.20979	6.38909e-18	A1Q1_00356	TPR-like protein
ncbi_25983872	2.37451	1.92223e-06	A1Q1_00358	Uncharacterized protein
ncbi_25983873	4.66373	0	A1Q1_00359	Calcium ion transporter
ncbi_25983874	2.33051	1.1095e-117	A1Q1_00360	GTP-binding protein 1 (G-protein 1)
ncbi_25983875	1.70224	5.6464e-92	A1Q1_00361	Glycerophosphocholine acyltransferase 1
ncbi_25983876	1.82914	1.85417e-10	A1Q1_00362	Afadin and alpha-actinin-binding-domain-containing protein
ncbi_25983881	2.20656	2.08479e-77	A1Q1_00367	ATP-binding cassette (ABC) transporter
ncbi_25983887	2.11525	3.57598e-21	A1Q1_00373	Nucleus protein
ncbi_25983888	4.34272	1.9321e-194	A1Q1_00374	2,3-dihydroxybenzoic acid decarboxylase, putative
ncbi_25983890	4.57015	1.20594e-215	A1Q1_00376	FAD-binding domain-containing protein
ncbi_25983896	5.69436	3.587e-12	A1Q1_00382	Uncharacterized protein
ncbi_25983897	5.59348	3.50835e-188	A1Q1_00383	HD domain-containing protein
ncbi_25983898	2.7895	3.91715e-08	A1Q1_00384	Uncharacterized protein
ncbi_25983900	6.5943	8.39086e-07	A1Q1_00386	Uncharacterized protein
ncbi_25983903	3.2077	2.3175e-261	A1Q1_00389	Phenylalanine ammonia-lyase
ncbi_25983904	2.67201	9.65475e-13	A1Q1_00390	AB hydrolase-1 domain-containing protein
ncbi_25983905	3.65003	0	A1Q1_00391	FAD/NAD(P)-binding domain-containing protein
ncbi_25983906	4.8046	0.000106637	A1Q1_00392	Carboxylic ester hydrolase (EC 3.1.1.-)
ncbi_25983907	10.9872	3.22873e-25	A1Q1_00393	Enoyl reductase (ER) domain-containing protein
ncbi_25983908	2.98173	3.47074e-59	A1Q1_00394	Transcriptional activator, TenA family protein
ncbi_25983909	2.64427	0.00794243	A1Q1_00395	Amino acid permease/ SLC12A domain-containing protein
ncbi_25983919	1.71945	4.06039e-104	A1Q1_00405	Capsular associated protein
ncbi_25983921	3.62847	1.13847e-60	A1Q1_00407	NAD-dependent protein deacetylase (EC 2.3.1.286)
ncbi_25983923	4.519	5.6076e-17	A1Q1_00409	Inhibitor I9 domain-containing protein
ncbi_25983924	1.72976	2.57499e-191	A1Q1_00410	Enoyl reductase (ER) domain-containing protein
ncbi_25983928	3.88768	2.96808e-70	A1Q1_00414	Indole-diterpene biosynthesis protein PaxU
ncbi_25983929	2.35936	0.000541248	A1Q1_00415	Uncharacterized protein
ncbi_25983930	2.98771	2.8681e-37	A1Q1_00416	J domain-containing protein
ncbi_25983931	3.09711	0	A1Q1_00417	ATPase
ncbi_25983932	2.73266	7.95944e-26	A1Q1_00418	Ubiquitin-protein ligase
ncbi_25983934	2.32993	6.20515e-131	A1Q1_00420	NADH:flavin oxidoreductase/NADH oxidase N-terminal domain-containing protein
ncbi_25983935	3.57016	2.37068e-21	A1Q1_00421	AB hydrolase-1 domain-containing protein
ncbi_25983936	3.32896	0.0364011	A1Q1_00422	Surface antigen BspA-like protein
ncbi_25983940	1.39574	8.8969e-08	A1Q1_00426	ABC transporter
ncbi_25983941	2.04177	1.55285e-16	A1Q1_00427	Retrograde transport, endosome to golgi family-related protein
ncbi_25983945	4.50605	1.31326e-28	A1Q1_00431	Uncharacterized protein
ncbi_25983951	4.81274	1.95527e-06	A1Q1_00437	Uncharacterized protein
ncbi_25983959	1.76875	1.17744e-41	A1Q1_00445	Integral membrane protein sed5
ncbi_25983960	1.36271	3.3144e-25	A1Q1_00446	Uncharacterized protein
ncbi_25983961	1.02136	0.00114402	A1Q1_00447	Uncharacterized protein
ncbi_25983963	1.16766	1.08669e-62	A1Q1_00449	Uncharacterized protein
ncbi_25983964	6.14319	0	A1Q1_00450	Uncharacterized protein
ncbi_25983965	5.37708	9.42153e-121	A1Q1_00451	SUN domain-containing protein
ncbi_25983967	1.02406	1.43756e-05	A1Q1_00453	Cytoplasm protein
ncbi_25983968	2.22532	6.23152e-11	A1Q1_00454	glycerophosphodiester phosphodiesterase (EC 3.1.4.46)
ncbi_25983978	1.66533	1.96591e-76	A1Q1_00464	Uncharacterized protein
ncbi_25983979	1.51078	1.21564e-38	A1Q1_00465	Cytoplasm protein
ncbi_25983980	11.9099	0.0123218	A1Q1_00466	General transcription and DNA repair factor IIH subunit TFB5
ncbi_25983981	2.68091	9.98001e-13	A1Q1_00467	Carboxymethylenebutenolidase
ncbi_25983987	1.0127	1.03276e-40	A1Q1_00473	ATP-dependent peptidase
ncbi_25983989	1.54463	3.43511e-06	A1Q1_00475	Rapamycin-insensitive companion of mTOR domain-containing protein
ncbi_25983991	8.24634	0.0130014	A1Q1_00477	Uncharacterized protein
ncbi_25983992	8.09114	1.01021e-13	A1Q1_00478	Uncharacterized protein
ncbi_25983993	5.1246	2.00092e-31	A1Q1_00479	Uncharacterized protein
ncbi_25983994	4.16054	2.2472e-29	A1Q1_00480	Uncharacterized protein
ncbi_25983996	5.86452	0	A1Q1_00482	AB hydrolase-1 domain-containing protein
ncbi_25983997	1.51168	9.3354e-17	A1Q1_00483	TATA box binding protein associated factor (TAF) histone-like fold domain-containing protein
ncbi_25983999	2.39148	3.04271e-08	A1Q1_00485	Uncharacterized protein
ncbi_25984001	4.74774	0	A1Q1_00487	Membrane protein
ncbi_25984006	1.65946	1.50917e-05	A1Q1_00492	Topoisomerase 1-associated factor 1
ncbi_25984010	2.96973	3.37763e-98	A1Q1_00496	DUF1996 domain-containing protein
ncbi_25984012	2.63318	7.93252e-68	A1Q1_00498	Serine carboxypeptidase
ncbi_25984014	4.90509	0	A1Q1_00500	Cytochrome P450
ncbi_25984015	2.40541	4.42049e-11	A1Q1_00501	DUF3253 domain-containing protein
ncbi_25984016	5.86141	4.19115e-05	A1Q1_00502	Uncharacterized protein
ncbi_25984017	4.92173	8.23155e-05	A1Q1_00503	Uncharacterized protein
ncbi_25984018	11.2552	8.66184e-09	A1Q1_00504	Peptidase A1 domain-containing protein
ncbi_25984023	3.62475	4.2081e-210	A1Q1_00509	F-box domain-containing protein
ncbi_25984035	1.37372	0.0376638	A1Q1_00521	Uncharacterized protein
ncbi_25984036	3.23988	2.90098e-27	A1Q1_00522	ACB domain-containing protein
ncbi_25984037	2.98465	1.45766e-258	A1Q1_00523	C-8 sterol isomerase (EC 5.-.-.-) (Delta-8--delta-7 sterol isomerase)
ncbi_25984038	2.18963	1.20288e-93	A1Q1_00524	Autophagy-related protein
ncbi_25984039	1.24773	9.2045e-22	A1Q1_00525	Vacuole protein
ncbi_25984040	2.85055	0.000191894	A1Q1_00526	Uncharacterized protein
ncbi_25984041	2.59724	2.42778e-06	A1Q1_00527	AB hydrolase-1 domain-containing protein
ncbi_25984042	4.39847	2.17852e-13	A1Q1_00528	Methyltransferase type 11 domain-containing protein
ncbi_25984044	3.22947	0.0428033	A1Q1_00530	F-box domain-containing protein
ncbi_25984045	3.40755	1.12301e-97	A1Q1_00531	Hydrolase/acyltransferase
ncbi_25984046	4.82319	9.08385e-37	A1Q1_00532	Transmembrane protein
ncbi_25984047	6.76145	4.06804e-207	A1Q1_00533	Metallo-beta-lactamase domain-containing protein
ncbi_25984048	5.16375	0.000725378	A1Q1_00534	Uncharacterized protein
ncbi_25984055	6.43428	7.16791e-21	A1Q1_00541	Protein-vacuolar targeting-related protein
ncbi_25984057	1.94624	0.000482012	A1Q1_00543	acyl-CoA oxidase (EC 1.3.3.6)
ncbi_25984060	1.63964	2.87672e-17	A1Q1_00546	Protein-vacuolar targeting-related protein
ncbi_25984062	2.60487	1.15771e-09	A1Q1_00548	Acyl-coenzyme A oxidase
ncbi_25984063	2.37158	8.38711e-18	A1Q1_00549	acyl-CoA oxidase (EC 1.3.3.6)
ncbi_25984065	1.78641	4.67069e-11	A1Q1_00551	DUF1446 domain-containing protein
ncbi_25984071	1.25866	1.76504e-05	A1Q1_00557	Uncharacterized protein
ncbi_25984074	6.08238	1.11738e-07	A1Q1_00560	Rad60/SUMO-like domain-containing protein
ncbi_25984080	5.42853	1.66331e-74	A1Q1_00566	Uncharacterized protein
ncbi_25984089	3.21363	0.0451496	A1Q1_00575	General APC amino acid permease
ncbi_25984097	1.30773	4.61702e-19	A1Q1_00583	Mannose-6-phosphate isomerase (EC 5.3.1.8)
ncbi_25984104	3.53642	3.95155e-116	A1Q1_00590	Ribonucleoside-diphosphate reductase
ncbi_25984107	1.68633	1.54444e-08	A1Q1_00593	Uncharacterized protein
ncbi_25984110	1.60731	0.0164017	A1Q1_00596	Uncharacterized protein
ncbi_25984114	1.95728	2.81259e-228	A1Q1_00600	Mitochondrial carrier protein
ncbi_25984122	2.99421	1.22764e-34	A1Q1_00608	N-acetyltransferase ESCO acetyl-transferase domain-containing protein
ncbi_25984129	2.25673	3.65245e-05	A1Q1_00615	Ricin B lectin domain-containing protein
ncbi_25984130	1.81398	1.61e-06	A1Q1_00616	Uncharacterized protein
ncbi_25984131	5.87508	3.10819e-07	A1Q1_00617	BZIP domain-containing protein
ncbi_25984132	3.81119	0.00172294	A1Q1_00618	Uncharacterized protein
ncbi_25984133	2.536	1.60874e-108	A1Q1_00619	Drug transporter
ncbi_25984134	7.33309	1.61599e-36	A1Q1_00620	Thioredoxin domain-containing protein
ncbi_25984140	1.39554	1.56521e-12	A1Q1_00626	RRM domain-containing protein
ncbi_25984145	2.67374	2.41927e-08	A1Q1_00631	Beta-1,3-mannanase
ncbi_25984147	2.60876	0.0380769	A1Q1_00633	Extracellular membrane protein CFEM domain-containing protein
ncbi_25984151	4.88779	1.28972e-06	A1Q1_00637	Uncharacterized protein
ncbi_25984152	3.12384	1.31028e-20	A1Q1_00638	Uncharacterized protein
ncbi_25984154	3.59526	6.34841e-156	A1Q1_00640	Uncharacterized protein
ncbi_25984155	1.41875	7.66817e-27	A1Q1_00641	F-box domain-containing protein
ncbi_25984157	1.2091	0.0361578	A1Q1_00643	VWFA domain-containing protein
ncbi_25984160	1.21962	0.00051079	A1Q1_00646	Uncharacterized protein
ncbi_25984164	4.22848	7.23035e-13	A1Q1_00650	Uncharacterized protein
ncbi_25984167	2.09498	4.96548e-49	A1Q1_00653	FAD-binding domain-containing protein
ncbi_25984169	3.81803	1.08163e-205	A1Q1_00655	Uncharacterized protein
ncbi_25984181	10.5298	0.0153695	A1Q1_00667	Uncharacterized protein
ncbi_25984186	1.78347	1.47483e-32	A1Q1_00672	Phosphoglycerate mutase family protein
ncbi_25984188	1.69449	2.86693e-127	A1Q1_00674	Uncharacterized protein
ncbi_25984193	3.72869	0	A1Q1_00679	Endoplasmic reticulum protein
ncbi_25984196	2.44093	0.0153509	A1Q1_00682	Mid2 domain-containing protein
ncbi_25984197	3.34021	0.0287852	A1Q1_00683	Peptidase A1 domain-containing protein
ncbi_25984199	1.19311	3.74979e-06	A1Q1_00685	PXA domain-containing protein
ncbi_25984201	6.47519	2.17903e-06	A1Q1_00687	Zn(2)-C6 fungal-type domain-containing protein
ncbi_25984204	1.33685	7.40027e-120	A1Q1_00690	C-22 sterol desaturase
ncbi_25984207	1.18908	0.00846572	A1Q1_00693	Barwin domain-containing protein
ncbi_25984208	2.20309	2.07119e-05	A1Q1_00694	Uncharacterized protein
ncbi_25984209	1.3074	1.79508e-09	A1Q1_00695	Streptomycin biosynthesis protein StrI
ncbi_25984219	1.32671	5.91185e-76	A1Q1_00705	Dolichyl-phosphate-mannose--protein mannosyltransferase (EC 2.4.1.109)
ncbi_25984221	1.61847	0.0062321	A1Q1_00707	Chromosome segregation in meiosis protein
ncbi_25984223	2.5203	3.35503e-227	A1Q1_00709	Polyprotein
ncbi_25984226	3.39655	0.000240536	A1Q1_00712	PITH domain-containing protein
ncbi_25984230	3.31967	0	A1Q1_00716	Phosphatidylserine decarboxylase proenzyme 2 (EC 4.1.1.65) [Cleaved into: Phosphatidylserine decarboxylase 2 beta chain; Phosphatidylserine decarboxylase 2 alpha chain]
ncbi_25984231	1.71975	0	A1Q1_00717	Ribosomal L10 protein
ncbi_25984233	1.58422	5.46825e-07	A1Q1_00719	Uncharacterized protein
ncbi_25984236	1.9633	1.52177e-41	A1Q1_00722	Enoyl-CoA hydratase
ncbi_25984238	2.70027	1.34789e-83	A1Q1_00724	BZIP domain-containing protein
ncbi_25984240	2.65284	2.06907e-41	A1Q1_00726	Uncharacterized protein
ncbi_25984241	1.05804	2.90959e-20	A1Q1_00727	Carboxymethylenebutenolidase
ncbi_25984242	2.6948	1.63394e-91	A1Q1_00728	Uncharacterized protein
ncbi_25984243	3.99226	3.07959e-157	A1Q1_00729	N-acetyltransferase domain-containing protein
ncbi_25984244	5.72698	6.49764e-172	A1Q1_00730	Aflatoxin efflux pump AFLT
ncbi_25984247	1.29885	1.28569e-32	A1Q1_00733	NAD(P)H-hydrate epimerase (EC 5.1.99.6) (NAD(P)HX epimerase)
ncbi_25984251	1.2242	5.32222e-59	A1Q1_00737	histone acetyltransferase (EC 2.3.1.48)
ncbi_25984256	1.16684	4.87055e-17	A1Q1_00742	Senescence domain-containing protein
ncbi_25984259	3.72772	4.16166e-246	A1Q1_00745	Stress protein DDR48
ncbi_25984260	2.24731	0	A1Q1_00746	Phosphoglycerate mutase
ncbi_25984261	2.28119	6.53635e-136	A1Q1_00747	CCZ1/INTU/HSP4 first Longin domain-containing protein
ncbi_25984269	3.94771	2.65937e-51	A1Q1_00755	DOPA 4,5-dioxygenase
ncbi_25984270	2.35795	3.43142e-49	A1Q1_00756	OPT oligopeptide transporter
ncbi_25984271	1.76531	3.05426e-69	A1Q1_00757	D-lactate dehydratase (EC 4.2.1.130)
ncbi_25984272	2.53232	7.5837e-72	A1Q1_00758	Short chain dehydrogenase/reductase
ncbi_25984274	3.8299	7.1873e-209	A1Q1_00760	Acyl-CoA dehydrogenase
ncbi_25984275	5.01901	0	A1Q1_00761	Aldehyde dehydrogenase
ncbi_25984276	1.08713	0.0134173	A1Q1_00762	AT hook motif family protein
ncbi_25984280	9.6736	0.0134453	A1Q1_00766	Uncharacterized protein
ncbi_25984281	2.54383	2.38961e-05	A1Q1_00767	Heme haloperoxidase family profile domain-containing protein
ncbi_25984282	4.65457	1.91673e-145	A1Q1_00768	Acetamidase
ncbi_25984284	12.4849	2.24953e-07	A1Q1_00770	Transmembrane protein
ncbi_25984286	4.35866	2.95671e-28	A1Q1_00772	Uncharacterized protein
ncbi_25984289	1.06022	4.96689e-08	A1Q1_00775	3-oxo-5-alpha-steroid 4-dehydrogenase C-terminal domain-containing protein
ncbi_25984291	1.05786	0.0201761	A1Q1_00777	UDP-N-acetylglucosamine transporter
ncbi_25984292	5.24513	8.6672e-23	A1Q1_00778	Uncharacterized protein
ncbi_25984294	6.28118	1.03671e-69	A1Q1_00780	Uncharacterized protein
ncbi_25984299	1.70058	7.68777e-37	A1Q1_00785	Uncharacterized protein
ncbi_25984302	1.3381	6.3399e-33	A1Q1_00788	Uncharacterized protein
ncbi_25984314	3.88194	0	A1Q1_00800	Serine-type endopeptidase
ncbi_25984318	3.05988	0	A1Q1_00804	BZIP domain-containing protein
ncbi_25984319	3.5612	1.16256e-156	A1Q1_00805	Uncharacterized protein
ncbi_25984320	3.02261	9.0664e-90	A1Q1_00806	Ubiquitin-conjugating enzyme
ncbi_25984322	3.19914	7.15608e-24	A1Q1_00808	RRM domain-containing protein
ncbi_25984330	2.30491	7.54729e-148	A1Q1_00816	Dipeptidyl-peptidase V
ncbi_25984334	3.68997	6.15745e-41	A1Q1_00820	Uncharacterized protein
ncbi_25984335	3.66975	1.47214e-165	A1Q1_00821	Uncharacterized protein
ncbi_25984337	1.09915	5.08698e-06	A1Q1_00823	Peroxisomal protein
ncbi_25984338	3.47863	0	A1Q1_00824	C3H1-type domain-containing protein
ncbi_25984339	1.96277	3.57778e-52	A1Q1_00825	Uncharacterized protein
ncbi_25984342	4.94723	0.00118917	A1Q1_00828	RFX-type winged-helix domain-containing protein
ncbi_25984344	1.15413	4.38297e-34	A1Q1_00830	malate dehydrogenase (EC 1.1.1.37)
ncbi_25984346	1.1194	1.9586e-28	A1Q1_00832	Uncharacterized protein
ncbi_25984361	3.88971	6.40867e-06	A1Q1_00847	Uncharacterized protein
ncbi_25984362	2.8518	7.93832e-136	A1Q1_00848	Zn(2)-C6 fungal-type domain-containing protein
ncbi_25984367	2.11178	2.46272e-27	A1Q1_00853	Uncharacterized protein
ncbi_25984372	1.62396	2.17533e-13	A1Q1_00858	Actin-related protein 2/3 complex subunit 3
ncbi_25984374	12.998	4.29417e-07	A1Q1_00860	Cyanovirin-N domain-containing protein
ncbi_25984376	1.17803	5.93674e-05	A1Q1_00862	DNA clamp loader
ncbi_25984382	1.08658	3.80372e-07	A1Q1_00868	Regulation of cell growth-related protein
ncbi_25984384	7.554	6.01201e-12	A1Q1_00870	Uncharacterized protein
ncbi_25984386	1.08827	2.36413e-11	A1Q1_00872	Ferrochelatase
ncbi_25984391	1.83108	8.56625e-31	A1Q1_00877	3-hydroxyisobutyrate dehydrogenase (EC 1.1.1.31)
ncbi_25984393	2.39864	0.00018382	A1Q1_00879	Uncharacterized protein
ncbi_25984394	1.36421	7.21035e-55	A1Q1_00880	Squalene synthase (SQS) (SS) (EC 2.5.1.21)
ncbi_25984397	1.00802	0.00775731	A1Q1_00883	Phosphoglycerate mutase
ncbi_25984399	5.40683	0	A1Q1_00885	alcohol dehydrogenase (NADP(+)) (EC 1.1.1.2)
ncbi_25984401	1.26184	7.94086e-09	A1Q1_00887	Dolichol-phosphate mannosyltransferase subunit 1 (EC 2.4.1.83)
ncbi_25984402	1.23026	1.73978e-11	A1Q1_00888	Proteophosphoglycan ppg4
ncbi_25984407	1.03033	9.98511e-36	A1Q1_00893	Endoglucanase (EC 3.2.1.4)
ncbi_25984410	2.48471	1.97368e-102	A1Q1_00896	26S proteasome regulatory subunit 6B homolog
ncbi_25984411	2.33447	1.49751e-65	A1Q1_00897	26S protease regulatory subunit 6A
ncbi_25984413	1.78684	9.49399e-212	A1Q1_00899	Chaperone
ncbi_25984414	2.17034	2.33953e-32	A1Q1_00900	Putative Ras-related protein Rab-18
ncbi_25984417	1.22589	1.06927e-06	A1Q1_00903	Uncharacterized protein
ncbi_25984418	3.54972	8.78735e-19	A1Q1_00904	Peptidase M20 domain-containing protein 2
ncbi_25984422	1.22328	0.00126769	A1Q1_00908	DUF6534 domain-containing protein
ncbi_25984423	7.1677	1.01963e-10	A1Q1_00909	Uncharacterized protein
ncbi_25984434	1.309	0.00046653	A1Q1_00920	VWFA domain-containing protein
ncbi_25984435	2.67377	8.87665e-74	A1Q1_00921	Pirin-like protein
ncbi_25984441	1.97452	1.3074e-81	A1Q1_00927	Zinc-binding dehydrogenase
ncbi_25984457	1.66994	0.00012329	A1Q1_00943	Alpha-ketoglutarate-dependent sulfonate dioxygenase
ncbi_25984458	1.77296	8.83154e-16	A1Q1_00944	Post-SET domain-containing protein
ncbi_25984459	3.08985	1.78572e-05	A1Q1_00945	CENP-V/GFA domain-containing protein
ncbi_25984463	2.34219	3.33267e-23	A1Q1_00949	2,4-dienoyl-CoA reductase [(3E)-enoyl-CoA-producing] (EC 1.3.1.124)
ncbi_25984464	1.13623	5.37737e-16	A1Q1_00950	RRM Nup35-type domain-containing protein
ncbi_25984465	6.73171	4.97212e-38	A1Q1_00951	RRM domain-containing protein
ncbi_25984466	3.41314	9.75769e-216	A1Q1_00952	Ubiquitin fusion-degradation 1-like protein
ncbi_25984468	3.49479	6.16237e-232	A1Q1_00954	Peroxisome assembly protein 12 (Peroxin-12)
ncbi_25984471	2.86748	3.63155e-05	A1Q1_00957	Uncharacterized protein
ncbi_25984472	2.44341	0.0193282	A1Q1_00958	Uncharacterized protein
ncbi_25984477	1.13214	9.45684e-10	A1Q1_00963	Cytosolic protein required for sporulation, Rmd8p
ncbi_25984485	1.2458	1.96378e-25	A1Q1_00971	G-patch domain-containing protein
ncbi_25984490	1.53822	6.0819e-26	A1Q1_00976	J domain-containing protein
ncbi_25984492	1.14178	4.32804e-06	A1Q1_00978	Beta-flanking protein
ncbi_25984493	1.47428	9.82883e-24	A1Q1_00979	Ubiquitin-like domain-containing protein
ncbi_25984494	5.75475	5.91956e-05	A1Q1_00980	Uncharacterized protein
ncbi_25984496	2.84393	0.00176465	A1Q1_00982	Ubiquitin-like domain-containing protein
ncbi_25984499	1.92142	0.000896432	A1Q1_00985	F-box domain-containing protein
ncbi_25984503	2.14426	5.68163e-59	A1Q1_00989	Proliferating cell nuclear antigen
ncbi_25984507	1.21515	1.1787e-19	A1Q1_00993	ATP-dependent DNA helicase (EC 3.6.4.12)
ncbi_25984516	3.03057	6.18095e-93	A1Q1_01002	Glycerone kinase
ncbi_25984519	4.72073	0.000206328	A1Q1_01005	E3 ubiquitin ligase complex SCF subunit
ncbi_25984521	1.68433	6.42705e-11	A1Q1_01007	Fructose-bisphosphate aldolase (FBP aldolase) (EC 4.1.2.13)
ncbi_25984522	2.61553	3.20925e-70	A1Q1_01008	Ribose 5-phosphate isomerase
ncbi_25984524	1.38346	4.292e-13	A1Q1_01010	ATPase V1 complex subunit H C-terminal domain-containing protein
ncbi_25984535	6.06651	1.49753e-29	A1Q1_01021	Major facilitator superfamily (MFS) profile domain-containing protein
ncbi_25984536	1.49449	4.18935e-21	A1Q1_01022	S-formylglutathione hydrolase (EC 3.1.2.12)
ncbi_25984537	4.96372	6.96422e-214	A1Q1_01023	Expansin family protein
ncbi_25984538	1.90137	2.82492e-20	A1Q1_01024	Large ribosomal subunit protein eL39
ncbi_25984540	5.31949	3.4505e-163	A1Q1_01026	TAP42-like protein
ncbi_25984541	1.15305	3.60844e-131	A1Q1_01027	ATP-binding cassette (ABC) transporter, Pdr11p
ncbi_25984545	2.65435	0	A1Q1_01031	Alcohol dehydrogenase (NADP+)
ncbi_25984546	3.01278	5.29937e-10	A1Q1_01032	Thaumatin-like protein
ncbi_25984553	9.4457	0.0281584	A1Q1_01039	2OG-Fe(II) oxygenase superfamily protein
ncbi_25984554	7.4147	1.01032e-11	A1Q1_01040	Major facilitator superfamily (MFS) profile domain-containing protein
ncbi_25984557	2.51884	1.5125e-74	A1Q1_01043	Uncharacterized protein
ncbi_25984561	1.52976	1.52664e-41	A1Q1_01047	Peptidase M3A/M3B catalytic domain-containing protein
ncbi_25984562	1.12053	1.47473e-06	A1Q1_01048	Uncharacterized protein
ncbi_25984564	12.6489	0.000319688	A1Q1_01050	Uncharacterized protein
ncbi_25984565	11.5015	0.00850396	A1Q1_01051	Uncharacterized protein
ncbi_25984580	1.24764	3.41371e-46	A1Q1_01066	UBC core domain-containing protein
ncbi_25984582	1.81058	2.0915e-54	A1Q1_01068	53 kDa brg1-associated factor b
ncbi_25984584	3.2243	2.64825e-34	A1Q1_01070	TauD/TfdA-like domain-containing protein
ncbi_25984589	1.26612	3.40541e-10	A1Q1_01075	Copia-type polyprotein
ncbi_25984592	1.26367	1.12179e-07	A1Q1_01078	Class III aminotransferase
ncbi_25984594	1.78766	1.23407e-20	A1Q1_01080	FAD/NAD(P)-binding domain-containing protein
ncbi_25984602	1.48313	5.62127e-06	A1Q1_01088	Carboxypeptidase (EC 3.4.16.-)
ncbi_25984608	1.24436	1.61356e-05	A1Q1_01094	Uncharacterized protein
ncbi_25984609	2.1314	0.0391847	A1Q1_01095	Uncharacterized protein
ncbi_25984616	2.47904	0.000357743	A1Q1_01102	F-box domain-containing protein
ncbi_25984618	2.19	0.00544848	A1Q1_01104	F-box domain-containing protein
ncbi_25984619	4.65434	0.00432511	A1Q1_01105	Uncharacterized protein
ncbi_25984625	5.39105	0.000234886	A1Q1_01111	Mandelate racemase/muconate lactonizing enzyme C-terminal domain-containing protein
ncbi_25984626	2.74923	1.59974e-05	A1Q1_01112	NAD-dependent epimerase/dehydratase domain-containing protein
ncbi_25984627	12.6788	1.49125e-07	A1Q1_01113	Sugar transporter
ncbi_25984628	3.28367	6.20717e-31	A1Q1_01114	Alginate lyase domain-containing protein
ncbi_25984629	1.5307	1.35702e-06	A1Q1_01115	Transport-related protein
ncbi_25984630	2.85246	0	A1Q1_01116	Pyruvate decarboxylase
ncbi_25984632	2.23654	1.52021e-15	A1Q1_01118	Uncharacterized protein
ncbi_25984634	7.96386	0.00153	A1Q1_01120	Integrase catalytic domain-containing protein
ncbi_25984644	3.44664	1.10034e-05	A1Q1_01130	F-box domain-containing protein
ncbi_25984656	2.80784	0.00665099	A1Q1_01142	F-box domain-containing protein
ncbi_25984657	9.92531	0.0103192	A1Q1_01143	2,4-dienoyl-CoA reductase (NADPH)
ncbi_25984658	11.7399	2.45015e-08	A1Q1_01144	Carboxylic ester hydrolase (EC 3.1.1.-)
ncbi_25984659	12.4757	2.91842e-08	A1Q1_01145	BTB domain-containing protein
ncbi_25984662	5.06359	3.61898e-09	A1Q1_01148	Penicillin-binding protein, putative
ncbi_25984663	2.03169	0.000273413	A1Q1_01149	F-box domain-containing protein
ncbi_25984664	3.45375	5.46569e-251	A1Q1_01150	aspartyl aminopeptidase (EC 3.4.11.21)
ncbi_25984668	3.57038	9.84671e-22	A1Q1_01154	Uncharacterized protein
ncbi_25984675	2.76458	3.82099e-17	A1Q1_01161	DNA replication factor Cdt1 C-terminal domain-containing protein
ncbi_25984676	1.51	0.0152875	A1Q1_01162	F-box domain-containing protein
ncbi_25984678	2.77176	1.58676e-18	A1Q1_01164	Uncharacterized protein
ncbi_25984679	1.73934	1.13083e-05	A1Q1_01165	Uncharacterized protein
ncbi_25984685	1.57525	7.89423e-17	A1Q1_01171	F-box domain-containing protein
ncbi_25984694	13.7842	2.57396e-09	A1Q1_01180	Cyanovirin-N domain-containing protein
ncbi_25984695	2.02323	0.0193063	A1Q1_01181	Uncharacterized protein
ncbi_25984698	1.88596	1.62598e-05	A1Q1_01184	Circumsporozoite protein
ncbi_25984699	1.1618	2.66455e-12	A1Q1_01185	Uncharacterized protein
ncbi_25984703	2.69345	0.0274846	A1Q1_01189	Uncharacterized protein
ncbi_25984705	1.27871	2.21285e-18	A1Q1_01191	Succinyl-CoA:3-ketoacid-coenzyme A transferase (EC 2.8.3.5)
ncbi_25984707	5.9965	9.76377e-29	A1Q1_01193	Uncharacterized protein
ncbi_25984708	5.99962	1.58162e-13	A1Q1_01194	ABM domain-containing protein
ncbi_25984709	4.51004	2.70369e-120	A1Q1_01195	Uncharacterized protein
ncbi_25984710	2.23258	0.00931551	A1Q1_01196	Uncharacterized protein
ncbi_25984711	6.78697	3.43113e-07	A1Q1_01197	Uncharacterized protein
ncbi_25984713	1.48897	3.1648e-22	A1Q1_01199	Transcription factor domain-containing protein
ncbi_25984716	6.88866	5.76925e-27	A1Q1_01202	Uncharacterized protein
ncbi_25984718	4.24207	3.35846e-13	A1Q1_01204	Major facilitator superfamily (MFS) profile domain-containing protein
ncbi_25984719	2.58679	3.07702e-59	A1Q1_01205	Alpha-N-acetylglucosaminidase, putative
ncbi_25984723	1.31024	2.67972e-06	A1Q1_01209	Serine/threonine-protein phosphatase (EC 3.1.3.16)
ncbi_25984725	3.87765	9.13761e-219	A1Q1_01211	Long-chain-fatty-acid--CoA ligase
ncbi_25984729	1.06219	0.000829719	A1Q1_01215	Jumonji domain containing 4
ncbi_25984736	1.28702	5.74389e-107	A1Q1_01222	Rab GDP dissociation inhibitor
ncbi_25984742	3.0093	0	A1Q1_01228	Acyl-coenzyme A oxidase
ncbi_25984751	2.87303	0	A1Q1_01237	26S proteasome non-ATPase regulatory subunit 12
ncbi_25984754	3.56348	0.000543653	A1Q1_01240	Hydroxyacylglutathione hydrolase
ncbi_25984756	1.21813	0.000171183	A1Q1_01242	Alpha-1,3-glucanase
ncbi_25984758	5.02367	0	A1Q1_01244	Peroxidase (EC 1.11.1.-)
ncbi_25984765	1.16283	1.95905e-10	A1Q1_01251	P-type Cu(+) transporter (EC 7.2.2.8) (Cu(2+)-ATPase)
ncbi_25984766	4.01723	2.48081e-09	A1Q1_01252	Alpha/beta hydrolase
ncbi_25984768	1.82339	5.72209e-76	A1Q1_01254	Lon domain protease
ncbi_25984769	2.18477	6.78146e-306	A1Q1_01255	endopeptidase La (EC 3.4.21.53)
ncbi_25984770	1.02923	0.000313482	A1Q1_01256	Aurora kinase (EC 2.7.11.1)
ncbi_25984775	3.16794	4.67479e-180	A1Q1_01261	Uncharacterized protein
ncbi_25984776	1.45486	3.9498e-16	A1Q1_01262	N-alpha-acetyltransferase 40 (EC 2.3.1.257)
ncbi_25984777	1.59346	1.00987e-11	A1Q1_01263	Uncharacterized protein
ncbi_25984780	1.53377	1.17547e-26	A1Q1_01266	RecF/RecN/SMC N-terminal domain-containing protein
ncbi_25984781	1.16007	8.22862e-26	A1Q1_01267	Alpha-1,6-mannosyltransferase
ncbi_25984790	5.72323	1.78463e-52	A1Q1_01276	Histone H3
ncbi_25984799	1.46318	1.98827e-06	A1Q1_01285	Tubulin-specific chaperone A
ncbi_25984811	4.45789	1.94514e-50	A1Q1_01297	SP-RING-type domain-containing protein
ncbi_25984812	3.51712	1.69802e-41	A1Q1_01298	Replication protein A subunit
ncbi_25984813	4.15755	1.97002e-46	A1Q1_01299	Damaged DNA binding protein
ncbi_25984814	1.41957	0.011471	A1Q1_01300	Uncharacterized protein
ncbi_25984818	2.57583	3.96877e-91	A1Q1_01304	Cohesin-associated protein Pds5
ncbi_25984819	1.8055	2.38581e-06	A1Q1_01305	Uncharacterized protein
ncbi_25984820	2.25081	6.58177e-12	A1Q1_01306	Uncharacterized protein
ncbi_25984823	1.16791	7.60962e-53	A1Q1_01309	Adrenoleukodystrophy protein
ncbi_25984828	2.1462	0.0421451	A1Q1_01314	Uncharacterized protein
ncbi_25984829	1.6276	4.96795e-08	A1Q1_01315	Uncharacterized protein
ncbi_25984852	2.76663	5.15023e-39	A1Q1_01338	DNA polymerase (EC 2.7.7.7)
ncbi_25984853	2.41777	9.52339e-28	A1Q1_01339	LIM zinc-binding domain-containing protein
ncbi_25984855	1.36597	2.04801e-06	A1Q1_01341	GAF domain-containing protein
ncbi_25984859	2.97319	1.11067e-82	A1Q1_01345	Transcription factor
ncbi_25984860	5.62943	7.55019e-17	A1Q1_01346	Heat shock protein 9/12
ncbi_25984861	1.07038	5.15309e-07	A1Q1_01347	Phosphatidylserine decarboxylase
ncbi_25984862	4.52051	0	A1Q1_01348	Subtilin ATP binding cassette transporter, ABC protein SpaT
ncbi_25984864	1.04782	1.45981e-10	A1Q1_01350	Septin ring protein
ncbi_25984866	2.50144	1.06828e-27	A1Q1_01352	Proteophosphoglycan ppg4
ncbi_25984873	1.94407	1.42971e-27	A1Q1_01359	Thioredoxin-like fold domain-containing protein
ncbi_25984877	1.21948	1.24712e-07	A1Q1_01363	ER to golgi family transport-related protein
ncbi_25984879	1.36281	4.40288e-09	A1Q1_01365	Uroporphyrinogen-III synthase
ncbi_25984882	2.62885	4.9095e-56	A1Q1_01368	Epoxide hydrolase N-terminal domain-containing protein
ncbi_25984888	1.22554	6.02298e-80	A1Q1_01374	glutathione-specific gamma-glutamylcyclotransferase (EC 4.3.2.7)
ncbi_25984893	5.1491	2.16672e-294	A1Q1_01379	Iron-dependent peroxidase
ncbi_25984894	1.80833	0.00601584	A1Q1_01380	Major facilitator superfamily (MFS) profile domain-containing protein
ncbi_25984895	1.49032	1.17693e-07	A1Q1_01381	Peptidyl-prolyl cis-trans isomerase (EC 5.2.1.8)
ncbi_25984897	2.03687	1.83269e-07	A1Q1_01383	D-isomer specific 2-hydroxyacid dehydrogenase NAD-binding domain-containing protein
ncbi_25984898	3.37806	6.43311e-57	A1Q1_01384	Uncharacterized protein
ncbi_25984901	1.27057	2.94056e-47	A1Q1_01387	Arginine biosynthesis bifunctional protein ArgJ, mitochondrial [Cleaved into: Arginine biosynthesis bifunctional protein ArgJ alpha chain; Arginine biosynthesis bifunctional protein ArgJ beta chain] [Includes: Glutamate N-acetyltransferase (GAT) (EC 2.3.1.35) (Ornithine acetyltransferase) (OATase) (Ornithine transacetylase); Amino-acid acetyltransferase (EC 2.3.1.1) (N-acetylglutamate synthase) (…
ncbi_25984902	2.81166	1.57747e-97	A1Q1_01388	Superoxide dismutase 1 copper chaperone
ncbi_25984904	5.15217	0.000665881	A1Q1_01390	Alpha-galactosidase (EC 3.2.1.22) (Melibiase)
ncbi_25984908	6.8137	3.57502e-07	A1Q1_01394	Zn(2)-C6 fungal-type domain-containing protein
ncbi_25984909	4.29765	1.63767e-07	A1Q1_01395	Uncharacterized protein
ncbi_25984910	3.58391	2.63765e-11	A1Q1_01396	Enoyl-CoA hydratase
ncbi_25984918	1.00961	7.88947e-05	A1Q1_01404	Histone chaperone domain-containing protein
ncbi_25984921	4.25625	0.0132777	A1Q1_01407	Rho GDP-dissociation inhibitor 1
ncbi_25984923	4.27674	0.0098331	A1Q1_01409	Actin-related protein 2/3 complex subunit 4
ncbi_25984928	6.69255	1.40052e-37	A1Q1_01414	Phytanoyl-CoA dioxygenase
ncbi_25984935	1.2263	0.00012843	A1Q1_01421	homogentisate 1,2-dioxygenase (EC 1.13.11.5)
ncbi_25984937	4.28401	8.33649e-10	A1Q1_01423	Extracellular dioxygenase
ncbi_25984943	1.04024	5.69612e-10	A1Q1_01429	mannose-1-phosphate guanylyltransferase (EC 2.7.7.13)
ncbi_25984949	1.64088	8.36965e-100	A1Q1_01435	Uncharacterized protein
ncbi_25984950	2.35076	5.78407e-131	A1Q1_01436	Kinetochore protein NDC80
ncbi_25984952	1.51056	2.81588e-40	A1Q1_01438	PCI domain-containing protein
ncbi_25984959	2.87266	0	A1Q1_01445	ubiquitinyl hydrolase 1 (EC 3.4.19.12)
ncbi_25984960	1.33967	1.1442e-24	A1Q1_01446	Lysosomal dipeptide transporter MFSD1 (Major facilitator superfamily domain-containing protein 1)
ncbi_25984961	2.86769	0	A1Q1_01447	Uncharacterized protein
ncbi_25984962	3.25501	0.00258493	A1Q1_01448	Uncharacterized protein
ncbi_25984963	3.37679	3.83093e-26	A1Q1_01449	Uncharacterized protein
ncbi_25984967	1.00239	9.25036e-60	A1Q1_01453	cysteine desulfurase (EC 2.8.1.7)
ncbi_25984976	1.0598	3.4009e-24	A1Q1_01462	Protein HIR
ncbi_25984977	3.39943	9.94666e-14	A1Q1_01463	Uncharacterized protein
ncbi_25984980	2.73595	2.93832e-261	A1Q1_01466	Proteasome regulatory subunit 12
ncbi_25984986	3.366	1.34654e-226	A1Q1_01472	Regulation of budding-related protein
ncbi_25984987	3.37844	0	A1Q1_01473	Pre-mRNA-processing factor 17
ncbi_25984988	4.20225	0	A1Q1_01474	Uncharacterized protein
ncbi_25984989	1.34603	5.2239e-161	A1Q1_01475	Cytoplasmic protein
ncbi_25984990	5.35305	0	A1Q1_01476	Uncharacterized protein
ncbi_25984991	1.46474	3.24323e-21	A1Q1_01477	Hydrophilic protein
ncbi_25984992	3.83021	1.99649e-142	A1Q1_01478	Replication protein A C-terminal domain-containing protein
ncbi_25984997	2.26723	1.08334e-06	A1Q1_01483	Yeast cell wall synthesis Kre9/Knh1-like N-terminal domain-containing protein
ncbi_25984998	2.33271	6.03406e-52	A1Q1_01484	DSC E3 ubiquitin ligase complex subunit 3 C-terminal domain-containing protein
ncbi_25984999	2.81889	2.80433e-10	A1Q1_01485	GSKIP domain-containing protein
ncbi_25985001	3.02126	7.76823e-37	A1Q1_01487	PHD-type domain-containing protein
ncbi_25985003	1.55497	5.74267e-05	A1Q1_01489	Uncharacterized protein
ncbi_25985005	1.74324	1.54907e-14	A1Q1_01491	FmHP-like protein
ncbi_25985016	2.97033	0.0239965	A1Q1_01502	Small nuclear ribonucleoprotein E (snRNP-E) (Sm protein E)
ncbi_25985024	2.32644	3.6646e-19	A1Q1_01510	Glutathione peroxidase
ncbi_25985025	4.20219	0	A1Q1_01511	Autophagy-related protein 9
ncbi_25985027	1.17919	7.0014e-14	A1Q1_01513	Coatomer subunit epsilon
ncbi_25985028	3.19897	4.55699e-165	A1Q1_01514	AB hydrolase-1 domain-containing protein
ncbi_25985029	2.22899	5.1736e-124	A1Q1_01515	Spore wall assembly-related protein
ncbi_25985033	3.39095	5.29767e-16	A1Q1_01519	Uncharacterized protein
ncbi_25985035	5.20571	1.73462e-62	A1Q1_01521	Uncharacterized protein
ncbi_25985037	1.41969	3.54437e-14	A1Q1_01523	F-box domain-containing protein
ncbi_25985038	2.39052	0.0015452	A1Q1_01524	Uncharacterized protein
ncbi_25985039	1.50895	0.00394215	A1Q1_01525	F-box domain-containing protein
ncbi_25985045	1.98076	1.61192e-49	A1Q1_01531	DEAD/DEAH box helicase involved in nucleotide-excision repair
ncbi_25985046	3.3894	0.00104998	A1Q1_01532	J domain-containing protein
ncbi_25985056	3.18843	8.54377e-109	A1Q1_01542	NIPSNAP domain-containing protein
ncbi_25985057	4.12225	0.00259357	A1Q1_01543	Uncharacterized protein
ncbi_25985065	3.85039	4.06072e-232	A1Q1_01551	Voltage-gated potassium channel beta-2 subunit
ncbi_25985071	1.39932	7.86618e-40	A1Q1_01557	40S ribosomal protein S28
ncbi_25985074	6.36011	1.09565e-36	A1Q1_01560	Uncharacterized protein
ncbi_25985075	9.94333	1.82705e-15	A1Q1_01561	Uncharacterized protein
ncbi_25985079	2.36184	1.86496e-33	A1Q1_01565	ABC transmembrane type-1 domain-containing protein
ncbi_25985088	2.04259	3.24652e-18	A1Q1_01574	Zinc finger Mcm10/DnaG-type domain-containing protein
ncbi_25985089	1.17367	6.40173e-19	A1Q1_01575	Arginine permease, putative
ncbi_25985090	2.98725	1.026e-46	A1Q1_01576	Ricin B lectin domain-containing protein
ncbi_25985092	1.09401	0.000335044	A1Q1_01578	Membrane transporter
ncbi_25985094	2.90001	0	A1Q1_01580	ABC transporter domain-containing protein
ncbi_25985105	1.99013	9.77971e-26	A1Q1_01591	Thiosulfate sulfurtransferase
ncbi_25985116	1.51375	3.18058e-138	A1Q1_01602	Benzodiazapine receptor
ncbi_25985117	3.70447	2.25515e-13	A1Q1_01603	Leucyl aminopeptidase
ncbi_25985127	1.80136	1.12093e-41	A1Q1_01613	SDE2-like domain-containing protein
ncbi_25985137	1.16046	3.78417e-19	A1Q1_01623	RING-type E3 ubiquitin transferase
ncbi_25985140	4.71632	2.52806e-62	A1Q1_01626	Phospholipid transporter
ncbi_25985143	1.48466	3.48138e-122	A1Q1_01629	Glutathione reductase (EC 1.8.1.7)
ncbi_25985144	1.57737	2.73218e-163	A1Q1_01630	Iron-sulfur assembly protein 1
ncbi_25985160	1.2758	4.59521e-20	A1Q1_01646	Amidohydrolase 3 domain-containing protein
ncbi_25985166	2.3477	2.64878e-239	A1Q1_01652	Polysaccharide lyase 14 domain-containing protein
ncbi_25985173	1.18191	7.84503e-49	A1Q1_01659	Trehalase (EC 3.2.1.28) (Alpha-trehalose glucohydrolase)
ncbi_25985174	6.0468	2.03195e-125	A1Q1_01660	Uncharacterized protein
ncbi_25985175	5.58186	4.61402e-14	A1Q1_01661	Uncharacterized protein
ncbi_25985178	1.67509	4.31588e-14	A1Q1_01664	Pre-mRNA-splicing factor 38
ncbi_25985183	3.19838	1.50303e-70	A1Q1_01669	Phosphatidyl-N-methylethanolamine N-methyltransferase (EC 2.1.1.71) (Phospholipid methyltransferase) (PLMT)
ncbi_25985188	5.18913	5.02426e-55	A1Q1_01674	Uncharacterized protein
ncbi_25985189	3.28971	9.7008e-159	A1Q1_01675	Proteasome alpha-type subunits domain-containing protein
ncbi_25985190	1.41964	3.54084e-11	A1Q1_01676	Geranylgeranyl transferase type-2 subunit beta (EC 2.5.1.60) (Geranylgeranyl transferase type II subunit beta) (Type II protein geranyl-geranyltransferase subunit beta)
ncbi_25985192	5.32181	0	A1Q1_01678	Zinc metallopeptidase
ncbi_25985196	1.37589	2.47181e-36	A1Q1_01682	RRM domain-containing protein
ncbi_25985197	1.97822	5.98803e-40	A1Q1_01683	Chromatin target of PRMT1 protein C-terminal domain-containing protein
ncbi_25985198	1.50769	2.33665e-25	A1Q1_01684	Vacuole fusion, non-autophagic-related protein
ncbi_25985199	1.28636	6.28594e-10	A1Q1_01685	Oligopeptide transporter
ncbi_25985200	10.4919	0.00153	A1Q1_01686	NAD(P)-binding domain-containing protein
ncbi_25985201	2.73963	0	A1Q1_01687	Transcription factor domain-containing protein
ncbi_25985202	1.44082	3.63254e-19	A1Q1_01688	J domain-containing protein
ncbi_25985203	2.74779	3.6003e-54	A1Q1_01689	NAD(P)-binding domain-containing protein
ncbi_25985210	1.35799	3.80033e-14	A1Q1_01696	Caib baif family enzyme
ncbi_25985215	1.66765	1.12585e-15	A1Q1_01701	Major facilitator superfamily (MFS) profile domain-containing protein
ncbi_25985216	2.12331	3.97177e-07	A1Q1_01702	Major facilitator superfamily (MFS) profile domain-containing protein
ncbi_25985219	4.06125	0.0221403	A1Q1_01705	Tubby C-terminal-like domain-containing protein
ncbi_25985222	2.96176	1.61255e-06	A1Q1_01708	MARVEL domain-containing protein
ncbi_25985226	3.05045	1.72677e-297	A1Q1_01712	beta-galactosidase (EC 3.2.1.23) (Lactase)
ncbi_25985230	4.48883	7.15492e-119	A1Q1_01716	Acyl-CoA dehydrogenase
ncbi_25985231	1.3867	9.12757e-24	A1Q1_01717	Transcription factor domain-containing protein
ncbi_25985232	1.72874	3.17608e-25	A1Q1_01718	CoA-binding domain-containing protein
ncbi_25985235	1.53876	1.26387e-07	A1Q1_01721	F-box domain-containing protein
ncbi_25985239	3.92244	1.69176e-14	A1Q1_01725	DNA polymerase alpha subunit B
ncbi_25985241	1.7983	4.55007e-16	A1Q1_01727	Telomeric single stranded DNA binding POT1/Cdc13 domain-containing protein
ncbi_25985242	1.83086	2.93677e-05	A1Q1_01728	Ubiquitin conjugating enzyme
ncbi_25985246	2.81698	0.0448065	A1Q1_01732	Uncharacterized protein
ncbi_25985249	10.5821	0.000484375	A1Q1_01735	Uncharacterized protein
ncbi_25985250	3.66193	2.38361e-14	A1Q1_01736	Peptidase A1 domain-containing protein
ncbi_25985251	3.78079	6.26061e-115	A1Q1_01737	Tyrosine specific protein phosphatases domain-containing protein
ncbi_25985254	1.84616	2.0809e-75	A1Q1_01740	Uncharacterized protein
ncbi_25985255	4.86931	1.0176e-16	A1Q1_01741	Uncharacterized protein
ncbi_25985256	2.696	4.31945e-80	A1Q1_01742	GH18 domain-containing protein
ncbi_25985259	3.35847	0	A1Q1_01745	Histone-lysine N-methyltransferase, H3 lysine-79 specific (EC 2.1.1.360) (Histone H3-K79 methyltransferase)
ncbi_25985265	2.8886	0	A1Q1_01751	ATP-binding cassette transporter protein YOR1
ncbi_25985266	5.32852	1.53336e-21	A1Q1_01752	C-14 sterol reductase
ncbi_25985269	1.1823	6.65848e-17	A1Q1_01755	Hemicentin-1-like von Willebrand factor A domain-containing protein
ncbi_25985275	3.05446	2.06e-15	A1Q1_01761	Golgi apparatus membrane protein TVP38
ncbi_25985276	3.40425	3.90019e-194	A1Q1_01762	Thioredoxin
ncbi_25985278	1.18731	4.07817e-10	A1Q1_01764	Proteophosphoglycan ppg4
ncbi_25985282	2.51331	2.20372e-13	A1Q1_01768	Uncharacterized protein
ncbi_25985290	1.59448	1.00763e-13	A1Q1_01776	Aminoglycoside phosphotransferase domain-containing protein
ncbi_25985296	1.84954	1.44221e-99	A1Q1_01782	Myosin I binding protein
ncbi_25985299	4.22337	0	A1Q1_01785	Uncharacterized protein
ncbi_25985307	1.8818	1.33608e-17	A1Q1_01793	nicotinate phosphoribosyltransferase (EC 6.3.4.21)
ncbi_25985310	4.14318	0.0201012	A1Q1_01796	Replication factor C C-terminal domain-containing protein
ncbi_25985312	1.86948	7.5787e-10	A1Q1_01798	Uncharacterized protein
ncbi_25985315	3.05866	0	A1Q1_01801	Barwin domain-containing protein
ncbi_25985316	2.41271	2.12262e-06	A1Q1_01802	IMS import disulfide relay-system CHCH-CHCH-like Cx9C domain-containing protein
ncbi_25985318	1.41114	5.31274e-05	A1Q1_01804	CoA-binding domain-containing protein
ncbi_25985320	2.1956	2.3442e-05	A1Q1_01806	Uncharacterized protein
ncbi_25985326	2.54064	0.0005267	A1Q1_01812	Uncharacterized protein
ncbi_25985332	2.11738	9.75626e-200	A1Q1_01818	26S proteasome regulatory subunit RPN1
ncbi_25985333	1.1632	3.04812e-24	A1Q1_01819	C-3 sterol dehydrogenase (C-4 sterol decarboxylase)
ncbi_25985335	1.69145	7.88968e-17	A1Q1_01821	Signal peptidase complex catalytic subunit SEC11 (EC 3.4.21.89)
ncbi_25985339	1.03169	0.00235599	A1Q1_01825	UBC core domain-containing protein
ncbi_25985341	2.32759	1.1641e-51	A1Q1_01827	Uncharacterized protein
ncbi_25985343	1.13209	1.37475e-75	A1Q1_01829	F-box protein, Met30p
ncbi_25985345	2.45879	0.0171164	A1Q1_01831	Regulation of amino acid metabolism-related protein
ncbi_25985349	3.24834	6.14045e-224	A1Q1_01835	Proteasome subunit alpha type 4
ncbi_25985353	2.66466	0	A1Q1_01839	[histone H3]-lysine(36) N-trimethyltransferase (EC 2.1.1.359)
ncbi_25985357	3.94158	5.98325e-12	A1Q1_01843	Racemase
ncbi_25985358	5.42513	5.68938e-06	A1Q1_01844	Glucose 1-dehydrogenase
ncbi_25985361	5.0418	0	A1Q1_01847	Response to drug-related protein
ncbi_25985362	3.34317	1.16311e-47	A1Q1_01848	L-aminoadipate-semialdehyde dehydrogenase
ncbi_25985364	3.33089	2.65125e-127	A1Q1_01850	Haloacid dehalogenase, type II
ncbi_25985366	1.00552	0.000621155	A1Q1_01852	Aldo-keto reductase
ncbi_25985370	3.96808	8.51611e-238	A1Q1_01856	DUF2804 domain-containing protein
ncbi_25985371	4.66972	2.53651e-190	A1Q1_01857	Nod factor export ATP-binding protein I
ncbi_25985375	1.44031	3.23654e-15	A1Q1_01861	CAP-Gly domain-containing protein
ncbi_25985377	1.8993	2.34612e-33	A1Q1_01863	DNA damage-binding protein CMR1
ncbi_25985378	2.14887	4.19607e-57	A1Q1_01864	Enoyl reductase (ER) domain-containing protein
ncbi_25985379	3.02074	2.1013e-223	A1Q1_01865	Rhamnolipids biosynthesis 3-oxoacyl-[acyl-carrier-protein] reductase
ncbi_25985381	3.77774	7.15646e-15	A1Q1_01867	Fungal lipase-type domain-containing protein
ncbi_25985385	1.32576	4.06036e-20	A1Q1_01871	Uncharacterized protein
ncbi_25985386	4.24436	0.0151576	A1Q1_01872	Uncharacterized protein
ncbi_25985389	2.91794	7.47155e-22	A1Q1_01875	Uncharacterized protein
ncbi_25985390	2.09794	9.8818e-05	A1Q1_01876	Uncharacterized protein
ncbi_25985394	3.24773	1.65568e-06	A1Q1_01880	Glycoside hydrolase family 2 sugar binding protein
ncbi_25985396	1.63328	5.47397e-28	A1Q1_01882	Expansin family protein
ncbi_25985401	1.45622	8.07559e-52	A1Q1_01887	Uncharacterized protein
ncbi_25985403	1.10602	2.65348e-29	A1Q1_01889	Uncharacterized protein
ncbi_25985404	1.24944	7.37947e-07	A1Q1_01890	alpha-amylase (EC 3.2.1.1)
ncbi_25985409	1.74089	0.0215832	A1Q1_01895	Uncharacterized protein
ncbi_25985411	2.30439	9.18809e-64	A1Q1_01897	Acetoacetyl-CoA reductase
ncbi_25985412	1.8149	1.99172e-07	A1Q1_01898	Uncharacterized protein
ncbi_25985413	3.22261	0	A1Q1_01899	DNA recombination and repair protein Rad54B
ncbi_25985417	2.38356	1.177e-05	A1Q1_01903	Purine nucleoside permease, putative
ncbi_25985418	2.78164	9.32971e-24	A1Q1_01904	YhhN-like protein
ncbi_25985424	1.08847	2.36675e-06	A1Q1_01910	BHLH domain-containing protein
ncbi_25985426	1.31526	2.22424e-70	A1Q1_01912	Sodium/hydrogen exchanger
ncbi_25985441	1.92841	3.43987e-33	A1Q1_01927	Cdc42p activated signal transducing ser/thr kinase of the PAK family, Cla4p
ncbi_25985448	3.11283	1.92681e-138	A1Q1_01934	Proteasome subunit alpha type 3
ncbi_25985460	1.06926	8.31644e-20	A1Q1_01946	Ubiquitin-protein ligase
ncbi_25985466	1.31588	1.75451e-13	A1Q1_01952	ATP-dependent Clp protease ATP-binding subunit
ncbi_25985470	2.66353	1.21193e-230	A1Q1_01956	Uncharacterized protein
ncbi_25985471	1.51576	0.00715139	A1Q1_01957	NAD-dependent epimerase/dehydratase domain-containing protein
ncbi_25985474	3.32925	0.00011709	A1Q1_01960	Uncharacterized protein
ncbi_25985481	2.86216	2.20881e-261	A1Q1_01967	Phospholipid-transporting ATPase (EC 7.6.2.1)
ncbi_25985484	3.99944	2.97222e-09	A1Q1_01970	CENP-V/GFA domain-containing protein
ncbi_25985488	1.06569	1.34767e-17	A1Q1_01974	Pre-mRNA-splicing factor ISY1
ncbi_25985490	3.06993	0.025415	A1Q1_01976	Uncharacterized protein
ncbi_25985509	2.88358	7.32871e-57	A1Q1_01995	Uncharacterized protein
ncbi_25985512	3.08692	9.89339e-70	A1Q1_01998	RNase III domain-containing protein
ncbi_25985516	1.45169	7.39969e-27	A1Q1_02002	Uncharacterized protein
ncbi_25985526	1.60123	5.1013e-06	A1Q1_02012	Uncharacterized protein
ncbi_25985530	1.80094	9.55674e-07	A1Q1_02016	TAT-binding protein-like protein 7
ncbi_25985531	2.66776	8.07867e-50	A1Q1_02017	Vacuolar membrane protein
ncbi_25985532	1.97524	0.0317959	A1Q1_02018	Uncharacterized protein
ncbi_25985542	1.83549	6.33911e-83	A1Q1_02028	Integral membrane protein
ncbi_25985543	2.00978	3.1266e-54	A1Q1_02029	Uncharacterized protein
ncbi_25985544	1.69127	3.39204e-38	A1Q1_02030	Transcription factor
ncbi_25985546	1.47691	1.25673e-13	A1Q1_02032	Structural maintenance of chromosomes protein
ncbi_25985550	1.43092	4.51379e-28	A1Q1_02036	GFO/IDH/MocA family oxidoreductase
ncbi_25985553	2.50439	0.00708681	A1Q1_02039	Yeast cell wall synthesis Kre9/Knh1-like N-terminal domain-containing protein
ncbi_25985569	2.37528	1.30329e-21	A1Q1_02055	Autophagy protein 5
ncbi_25985573	1.40971	7.2611e-75	A1Q1_02059	Uncharacterized protein
ncbi_25985576	1.3189	3.1184e-07	A1Q1_02062	DNA polymerase kappa (EC 2.7.7.7)
ncbi_25985579	2.45542	1.02179e-10	A1Q1_02065	Ubiquitin-dependent protein catabolism-related protein
ncbi_25985580	1.46575	4.39884e-19	A1Q1_02066	3'(2'),5'-bisphosphate nucleotidase (EC 3.1.3.7)
ncbi_25985585	1.83656	2.03774e-57	A1Q1_02071	Vesicle fusion-related protein
ncbi_25985591	1.45796	1.20782e-14	A1Q1_02077	F-box domain-containing protein
ncbi_25985592	2.46653	1.00329e-29	A1Q1_02078	GTPase
ncbi_25985595	2.03016	1.69212e-11	A1Q1_02081	Tubulin-folding cofactor B
ncbi_25985606	1.12401	1.73518e-30	A1Q1_02092	Uncharacterized protein
ncbi_25985615	2.64188	2.87083e-07	A1Q1_02101	Uncharacterized protein
ncbi_25985616	3.58883	1.89819e-170	A1Q1_02102	Uncharacterized protein
ncbi_25985617	3.03505	1.64897e-151	A1Q1_02103	Major facilitator superfamily (MFS) profile domain-containing protein
ncbi_25985628	10.3743	0.000333939	A1Q1_02114	Structure-specific endonuclease subunit SLX4
ncbi_25985629	5.67826	6.89178e-197	A1Q1_02115	Alcohol dehydrogenase (NADP+)
ncbi_25985631	1.82263	8.42183e-15	A1Q1_02117	Intradiol ring-cleavage dioxygenase
ncbi_25985638	1.81962	4.68496e-07	A1Q1_02124	Lethal giant larvae (Lgl)-like C-terminal domain-containing protein
ncbi_25985643	5.27303	0	A1Q1_02129	SGF29 C-terminal domain-containing protein
ncbi_25985644	3.55846	0.000103028	A1Q1_02130	Major facilitator superfamily (MFS) profile domain-containing protein
ncbi_25985649	3.0337	3.69258e-21	A1Q1_02135	Coiled-coil domain-containing protein 43
ncbi_25985657	3.8941	0	A1Q1_02143	RRM domain-containing protein
ncbi_25985658	2.71003	8.16573e-13	A1Q1_02144	Beta-glucuronidase C-terminal domain-containing protein
ncbi_25985663	5.83078	0	A1Q1_02149	Glutathione S-transferase
ncbi_25985684	2.55778	3.40032e-56	A1Q1_02170	Uncharacterized protein
ncbi_25985685	1.17946	8.40976e-16	A1Q1_02171	Coatomer subunit delta
ncbi_25985687	1.31939	1.00968e-13	A1Q1_02173	Uncharacterized protein
ncbi_25985695	3.01124	7.26914e-223	A1Q1_02181	GID complex catalytic subunit 2 (Glucose-induced degradation protein 2)
ncbi_25985696	2.69805	8.29713e-31	A1Q1_02182	Uncharacterized protein
ncbi_25985697	2.43621	7.83477e-22	A1Q1_02183	DASH complex subunit DAM1 (Outer kinetochore protein DAM1)
ncbi_25985699	1.83773	3.28473e-24	A1Q1_02185	Probable beta-glucosidase G (EC 3.2.1.21) (Beta-D-glucoside glucohydrolase G) (Cellobiase G) (Gentiobiase G)
ncbi_25985704	2.25746	0.00656807	A1Q1_02190	PUM-HD domain-containing protein
ncbi_25985710	4.70703	0	A1Q1_02196	chitin deacetylase (EC 3.5.1.41)
ncbi_25985712	1.12983	1.90635e-09	A1Q1_02198	Calcineurin subunit B (Calcineurin regulatory subunit) (Protein phosphatase 2B regulatory subunit)
ncbi_25985716	1.35977	1.37858e-33	A1Q1_02202	Oxidoreductase
ncbi_25985718	2.57515	3.43931e-265	A1Q1_02204	DUF221-domain-containing protein
ncbi_25985720	3.53951	7.74027e-52	A1Q1_02206	F-box domain-containing protein
ncbi_25985721	2.33594	1.43868e-76	A1Q1_02207	Glycosyltransferase family 1 protein
ncbi_25985732	2.7833	0	A1Q1_02218	Uncharacterized protein
ncbi_25985739	5.59539	2.2309e-06	A1Q1_02225	Uncharacterized protein
ncbi_25985740	2.001	2.72646e-57	A1Q1_02226	C2H2-type domain-containing protein
ncbi_25985741	5.25292	3.16615e-38	A1Q1_02227	C2H2-type domain-containing protein
ncbi_25985746	1.59403	2.91546e-113	A1Q1_02232	Pre-mRNA-splicing factor SLU7
ncbi_25985747	2.02326	2.29493e-306	A1Q1_02233	Branchpoint-bridging protein
ncbi_25985751	1.1141	4.86876e-19	A1Q1_02237	Sulfhydryl oxidase (EC 1.8.3.2)
ncbi_25985754	2.17839	1.14131e-26	A1Q1_02240	PfpI family intracellular peptidase
ncbi_25985756	1.96266	0.00200867	A1Q1_02242	Uncharacterized protein
ncbi_25985759	3.02929	8.24768e-62	A1Q1_02245	Uncharacterized protein
ncbi_25985760	2.04188	8.12608e-12	A1Q1_02246	Glyoxal oxidase
ncbi_25985761	4.0736	3.1992e-17	A1Q1_02247	Amidase domain-containing protein
ncbi_25985762	1.91973	2.05385e-28	A1Q1_02248	UvrC family homology region profile domain-containing protein
ncbi_25985763	2.11764	1.38011e-57	A1Q1_02249	RRM domain-containing protein
ncbi_25985766	3.41839	1.47645e-53	A1Q1_02252	DUF952 domain-containing protein
ncbi_25985767	6.11317	0	A1Q1_02253	Transcriptional regulator
ncbi_25985768	2.79416	0	A1Q1_02254	Protein disulfide-isomerase (EC 5.3.4.1)
ncbi_25985770	5.60075	6.71061e-213	A1Q1_02256	Glycosyl transferase family 1 domain-containing protein
ncbi_25985771	4.79883	4.1389e-67	A1Q1_02257	Glycosyl transferase, group 1
ncbi_25985774	2.28134	4.76767e-47	A1Q1_02260	Peroxin-14
ncbi_25985775	3.48263	9.18989e-148	A1Q1_02261	Aldehyde dehydrogenase domain-containing protein
ncbi_25985780	2.12746	5.51852e-29	A1Q1_02266	Metabolism-related protein
ncbi_25985783	1.29925	2.37738e-05	A1Q1_02269	Uncharacterized protein
ncbi_25985787	1.13105	2.41301e-43	A1Q1_02273	Zn(2)-C6 fungal-type domain-containing protein
ncbi_25985789	5.06075	4.81334e-210	A1Q1_02275	Alpha/beta hydrolase fold-3 domain-containing protein
ncbi_25985793	1.06952	1.03731e-19	A1Q1_02279	allantoinase (EC 3.5.2.5)
ncbi_25985794	1.91753	8.98206e-29	A1Q1_02280	Caffeine-induced death protein 2
ncbi_25985798	1.42846	6.40853e-48	A1Q1_02284	FHA domain-containing protein
ncbi_25985800	1.28958	0.00044563	A1Q1_02286	CCD97-like C-terminal domain-containing protein
ncbi_25985803	1.8845	2.63966e-11	A1Q1_02289	Aminotransferase
ncbi_25985804	3.05004	2.76702e-06	A1Q1_02290	Uncharacterized protein
ncbi_25985805	1.7188	2.29127e-51	A1Q1_02291	Oxysterol binding protein
ncbi_25985806	1.05147	1.49979e-27	A1Q1_02292	Sulphur transport domain-containing protein
ncbi_25985807	2.81002	8.10446e-56	A1Q1_02293	Amidohydrolase
ncbi_25985812	1.04812	5.01294e-32	A1Q1_02298	SHSP domain-containing protein
ncbi_25985813	1.31295	5.84506e-12	A1Q1_02299	Ubiquitin thioesterase OTU (EC 3.4.19.12)
ncbi_25985818	5.61951	6.88637e-40	A1Q1_02304	BTB domain-containing protein
ncbi_25985821	1.37517	1.02095e-10	A1Q1_02307	Acyl carrier protein
ncbi_25985832	1.43991	2.12238e-31	A1Q1_02318	Uncharacterized protein
ncbi_25985833	3.48447	0	A1Q1_02319	Opsin 1
ncbi_25985844	1.08772	2.01096e-28	A1Q1_02330	Ptc1p
ncbi_25985845	2.53206	1.34285e-290	A1Q1_02331	Uncharacterized protein
ncbi_25985846	1.75072	5.2249e-111	A1Q1_02332	Uncharacterized protein
ncbi_25985847	2.6991	4.23769e-240	A1Q1_02333	Shuttle craft like transcriptional regulator
ncbi_25985848	2.97197	9.73204e-225	A1Q1_02334	Chaperone regulator
ncbi_25985849	1.80452	1.96596e-32	A1Q1_02335	Mitotic checkpoint regulator, MAD2B-interacting-domain-containing protein
ncbi_25985851	2.3538	0	A1Q1_02337	Electron transfer flavoprotein-ubiquinone oxidoreductase (ETF-QO) (EC 1.5.5.1)
ncbi_25985854	1.19553	1.92441e-09	A1Q1_02340	Sterol metabolism-related protein
ncbi_25985855	1.29869	8.644e-15	A1Q1_02341	AMP-dependent synthetase/ligase domain-containing protein
ncbi_25985857	1.93472	1.49237e-05	A1Q1_02343	SGNH hydrolase-type esterase domain-containing protein
ncbi_25985858	1.50617	7.17333e-16	A1Q1_02344	FeS cluster biogenesis domain-containing protein
ncbi_25985859	2.03458	3.15495e-24	A1Q1_02345	chitin synthase (EC 2.4.1.16)
ncbi_25985865	2.81332	1.67728e-151	A1Q1_02351	JmjC domain DNA-binding protein
ncbi_25985866	1.22781	1.75894e-50	A1Q1_02352	LEM3 (Ligand-effect modulator 3)/CDC50 family transcription regulatory protein
ncbi_25985869	2.58663	1.56687e-26	A1Q1_02355	Membrane glycoprotein spo14
ncbi_25985872	2.21757	3.60409e-50	A1Q1_02358	Helicase ATP-binding domain-containing protein
ncbi_25985876	1.09128	9.52844e-22	A1Q1_02362	Uncharacterized protein
ncbi_25985878	1.59078	6.36801e-16	A1Q1_02364	NAD-dependent epimerase/dehydratase domain-containing protein
ncbi_25985880	3.55677	0	A1Q1_02366	Heat shock 70 kDa protein C (EC 3.6.4.10) (Immunoglobulin heavy chain-binding protein homolog) (Transcriptional coregulator SSA1)
ncbi_25985885	1.4086	2.48773e-34	A1Q1_02371	Phospholipase (EC 3.1.4.4)
ncbi_25985886	3.77385	9.54816e-12	A1Q1_02372	Cell division control protein 45
ncbi_25985888	1.81661	1.10729e-90	A1Q1_02374	MMS2 protein
ncbi_25985889	2.30639	1.21354e-11	A1Q1_02375	Luciferase domain-containing protein
ncbi_25985891	1.50831	5.1527e-16	A1Q1_02377	DNA replication licensing factor MCM2 (EC 3.6.4.12) (DNA replication licensing factor mcm2) (Minichromosome maintenance protein 2)
ncbi_25985894	1.02945	0.0204952	A1Q1_02380	Proteophosphoglycan ppg4
ncbi_25985897	2.06977	1.76197e-19	A1Q1_02383	Uncharacterized protein
ncbi_25985899	2.49313	7.27592e-116	A1Q1_02385	Acyl-CoA thiolesterase
ncbi_25985904	1.28187	3.12221e-09	A1Q1_02390	Arylamine N-acetyltransferase
ncbi_25985907	4.15764	0.0161909	A1Q1_02393	Uncharacterized protein
ncbi_25985908	4.05204	0.0213712	A1Q1_02394	Uncharacterized protein
ncbi_25985909	5.78518	8.6759e-07	A1Q1_02395	Uncharacterized protein
ncbi_25985912	3.21403	1.5704e-77	A1Q1_02398	Delta(3,5)-Delta(2,4)-dienoyl-CoA isomerase
ncbi_25985913	1.27801	5.86344e-06	A1Q1_02399	Platelet-activating factor acetylhydrolase IB alpha subunit
ncbi_25985920	1.74535	7.0737e-63	A1Q1_02406	Heme binding protein
ncbi_25985921	1.30439	4.93568e-17	A1Q1_02407	Uncharacterized protein
ncbi_25985923	1.85244	6.57861e-199	A1Q1_02409	Alkylbase DNA N-glycosylase
ncbi_25985924	2.03711	2.58423e-29	A1Q1_02410	DUF676 domain-containing protein
ncbi_25985925	3.91147	8.56211e-09	A1Q1_02411	Uncharacterized protein
ncbi_25985930	1.04549	2.41681e-06	A1Q1_02416	C3HC-type domain-containing protein
ncbi_25985931	2.61126	8.84953e-300	A1Q1_02417	Uncharacterized protein
ncbi_25985932	5.45649	0	A1Q1_02418	Major facilitator superfamily (MFS) profile domain-containing protein
ncbi_25985936	1.04145	0.00252784	A1Q1_02422	Hcy-binding domain-containing protein
ncbi_25985937	3.62288	6.11413e-08	A1Q1_02423	Pathogen-related protein
ncbi_25985938	1.69352	0.00250211	A1Q1_02424	Long-chain-fatty-acid--CoA ligase
ncbi_25985940	1.29721	0.000766744	A1Q1_02426	CFEM domain-containing protein
ncbi_25985941	1.28342	2.85157e-80	A1Q1_02427	Multidrug resistance protein 1
ncbi_25985945	3.71073	0.049682	A1Q1_02431	Uncharacterized protein
ncbi_25985948	5.01495	4.48965e-05	A1Q1_02434	Guanine nucleotide-binding protein-like 1
ncbi_25985951	6.92154	2.06759e-07	A1Q1_02437	Uncharacterized protein
ncbi_25985953	5.58364	6.83799e-77	A1Q1_02439	Coagulation factor 5/8 type domain protein
ncbi_25985958	3.64472	5.23576e-05	A1Q1_02444	Uncharacterized protein
ncbi_25985959	3.99497	0.000272722	A1Q1_02445	Enoyl-CoA hydratase
ncbi_25985960	2.56801	2.53852e-22	A1Q1_02446	DUF427 domain-containing protein
ncbi_25985962	5.27587	0.000534151	A1Q1_02448	Proteophosphoglycan ppg4
ncbi_25985964	2.31229	1.18949e-41	A1Q1_02450	Uncharacterized protein
ncbi_25985972	2.02317	1.06444e-10	A1Q1_02458	Enoyl-CoA hydratase
ncbi_25985975	2.27649	0.0362939	A1Q1_02461	Uncharacterized protein
ncbi_25985976	1.80411	1.14748e-94	A1Q1_02462	NADPH reductase
ncbi_25985977	1.90478	8.13704e-64	A1Q1_02463	SAC domain-containing protein
ncbi_25985979	8.45062	1.62633e-76	A1Q1_02465	Isochorismatase-like domain-containing protein
ncbi_25985980	7.85866	5.52889e-42	A1Q1_02466	Uncharacterized protein
ncbi_25985981	2.6047	2.76144e-05	A1Q1_02467	Uncharacterized protein
ncbi_25985983	1.67253	1.36097e-55	A1Q1_02469	Elongator complex protein 4
ncbi_25985984	2.34776	1.83593e-21	A1Q1_02470	Sister chromatid cohesion-related protein
ncbi_25985989	2.35738	8.44373e-05	A1Q1_02475	Uncharacterized protein
ncbi_25985991	1.76828	3.65236e-58	A1Q1_02477	Zinc finger protein
ncbi_25985996	1.05712	0.0192219	A1Q1_02482	Uncharacterized protein
ncbi_25985997	1.43744	3.3191e-06	A1Q1_02483	AB hydrolase-1 domain-containing protein
ncbi_25985999	5.49909	0.000182618	A1Q1_02485	Uncharacterized protein
ncbi_25986013	1.00014	0.00514386	A1Q1_02499	beta-glucosidase (EC 3.2.1.21)
ncbi_25986015	2.27668	3.62821e-39	A1Q1_02501	D-xylose 1-dehydrogenase (NADP(+), D-xylono-1,5-lactone-forming) (EC 1.1.1.179) (D-xylose-NADP dehydrogenase)
ncbi_25986016	3.68599	4.06414e-51	A1Q1_02502	DNA-binding protein
ncbi_25986023	12.0947	0.000815747	A1Q1_02509	Uncharacterized protein
ncbi_25986024	1.2844	2.01197e-43	A1Q1_02510	Domain of unknown function at the cortex 1 domain-containing protein
ncbi_25986025	3.84781	0	A1Q1_02511	Transporter
ncbi_25986026	1.88273	8.74119e-19	A1Q1_02512	Helicase C-terminal domain-containing protein
ncbi_25986027	5.11976	7.38621e-150	A1Q1_02513	Uncharacterized protein
ncbi_25986029	1.11746	0.000144718	A1Q1_02515	Uncharacterized protein
ncbi_25986037	1.89003	0.00450002	A1Q1_02523	DASH complex subunit DAD3 (Outer kinetochore protein DAD3)
ncbi_25986042	3.42733	4.18646e-06	A1Q1_02528	Uncharacterized protein
ncbi_25986054	1.12061	0.0203164	A1Q1_02540	Ubiquitin-like domain-containing protein
ncbi_25986055	1.81617	0.0136833	A1Q1_02541	Taurine catabolism dioxygenase TauD
ncbi_25986056	2.16779	0.00328204	A1Q1_02542	DUF895 domain membrane protein
ncbi_25986059	1.98302	9.51358e-08	A1Q1_02545	Uncharacterized protein
ncbi_25986060	3.96203	1.4708e-123	A1Q1_02546	Monocarboxylic acid transporter
ncbi_25986061	2.49829	0.00558656	A1Q1_02547	Uncharacterized protein
ncbi_25986063	1.61845	3.39437e-24	A1Q1_02549	TPR domain protein
ncbi_25986064	4.17128	3.66323e-156	A1Q1_02550	ABC transporter domain-containing protein
ncbi_25986065	3.27714	6.49574e-07	A1Q1_02551	Glucose-methanol-choline oxidoreductase N-terminal domain-containing protein
ncbi_25986067	2.32948	2.24368e-49	A1Q1_02553	Enoyl reductase (ER) domain-containing protein
ncbi_25986079	3.73829	0.00010147	A1Q1_02565	Uncharacterized protein
ncbi_25986081	1.41621	0.00702119	A1Q1_02567	Ribonuclease (EC 3.1.26.4)
ncbi_25986084	6.32163	0	A1Q1_02570	Chitinase
ncbi_25986088	1.71934	1.88345e-34	A1Q1_02574	Uncharacterized protein
ncbi_25986089	11.8288	9.41776e-08	A1Q1_02575	Uncharacterized protein
ncbi_25986098	1.61261	3.30868e-09	A1Q1_02585	Macro domain-containing protein
ncbi_25986106	9.20864	0.000638996	A1Q1_02593	HMG box domain-containing protein
ncbi_25986107	2.74164	0	A1Q1_02594	Zn(2)-C6 fungal-type domain-containing protein
ncbi_25986108	3.56713	3.26739e-181	A1Q1_02595	Amidase domain-containing protein
ncbi_25986112	3.8251	1.1359e-05	A1Q1_02599	Zn(2)-C6 fungal-type domain-containing protein
ncbi_25986133	1.94572	1.08925e-286	A1Q1_02620	Biogenesis-related protein
ncbi_25986141	2.56841	6.69096e-05	A1Q1_02628	Uncharacterized protein
ncbi_25986142	3.06108	1.6507e-21	A1Q1_02629	Ornithine cyclodeaminase
ncbi_25986146	5.16972	1.81727e-05	A1Q1_02633	Uncharacterized protein
ncbi_25986150	1.51644	6.48003e-09	A1Q1_02637	Uncharacterized protein
ncbi_25986151	1.59344	2.00553e-18	A1Q1_02638	Metallo-beta-lactamase domain-containing protein
ncbi_25986156	5.50222	1.38348e-67	A1Q1_02643	MARVEL domain-containing protein
ncbi_25986158	2.82795	0.00112736	A1Q1_02645	Uncharacterized protein
ncbi_25986163	3.68497	0.000210544	A1Q1_02650	Uncharacterized protein
ncbi_25986164	1.42315	3.15631e-43	A1Q1_02651	RING-type E3 ubiquitin transferase (EC 2.3.2.27)
ncbi_25986166	1.9822	0.00511444	A1Q1_02653	Thioredoxin domain-containing protein
ncbi_25986167	1.44448	0.000104616	A1Q1_02654	Meiotic recombination-related protein
ncbi_25986179	1.12628	6.03668e-12	A1Q1_02666	Uncharacterized protein
ncbi_25986181	3.46449	1.36471e-184	A1Q1_02668	Asl1-like glycosyl hydrolase catalytic domain-containing protein
ncbi_25986182	3.86422	0	A1Q1_02669	endopeptidase La (EC 3.4.21.53)
ncbi_25986187	2.32687	5.37217e-149	A1Q1_02674	Uncharacterized protein
ncbi_25986193	1.10399	5.87694e-05	A1Q1_02680	F-box domain-containing protein
ncbi_25986194	2.18328	1.8582e-65	A1Q1_02681	Amino acid transporter transmembrane domain-containing protein
ncbi_25986195	3.30376	0.0022314	A1Q1_02682	Curculin domain protein (Mannose-binding) lectin
ncbi_25986201	3.70085	7.16962e-07	A1Q1_02688	Ubiquitin-like domain-containing protein
ncbi_25986204	1.24693	6.45204e-99	A1Q1_02691	Long-chain-fatty-acid-CoA ligase
ncbi_25986208	1.25641	3.24558e-06	A1Q1_02695	Anaphase-promoting complex subunit 4 WD40 domain-containing protein
ncbi_25986216	1.03628	0.0455094	A1Q1_02703	3-methyl-2-oxobutanoate dehydrogenase (2-methylpropanoyl-transferring) (EC 1.2.4.4)
ncbi_25986217	1.72635	5.71812e-23	A1Q1_02704	Hob1p
ncbi_25986218	2.04169	2.22015e-119	A1Q1_02705	Uncharacterized protein
ncbi_25986223	1.40249	1.3597e-178	A1Q1_02710	transketolase (EC 2.2.1.1)
ncbi_25986224	1.0172	6.03269e-10	A1Q1_02711	Uncharacterized protein
ncbi_25986226	1.53594	0.011987	A1Q1_02713	phosphatidate cytidylyltransferase (EC 2.7.7.41) (CDP-diacylglycerol synthase) (CDP-diglyceride pyrophosphorylase) (CDP-diglyceride synthase)
ncbi_25986231	3.24903	0	A1Q1_02718	Rab GTPase activator
ncbi_25986232	1.29387	1.08096e-08	A1Q1_02719	Methyltransferase type 11 domain-containing protein
ncbi_25986235	3.07332	7.51082e-10	A1Q1_02722	Zn(2)-C6 fungal-type domain-containing protein
ncbi_25986236	4.65141	0	A1Q1_02723	NAD(P)-binding domain-containing protein
ncbi_25986239	3.08647	1.26398e-131	A1Q1_02726	Uncharacterized protein
ncbi_25986240	3.375	3.9625e-44	A1Q1_02727	BCAS3 WD40 domain-containing protein
ncbi_25986241	1.42129	2.05349e-11	A1Q1_02728	DUF1014-domain-containing protein
ncbi_25986242	1.57294	0.000234456	A1Q1_02729	ADP-ribosylation-like factor
ncbi_25986244	4.12428	4.18699e-66	A1Q1_02731	Pirin-like protein
ncbi_25986247	1.92428	7.60966e-28	A1Q1_02734	Uncharacterized protein
ncbi_25986248	3.0117	0	A1Q1_02735	Vacuole protein
ncbi_25986250	2.6427	3.24489e-29	A1Q1_02737	BRCT domain-containing protein
ncbi_25986257	1.83998	1.17083e-30	A1Q1_02744	Nucleus protein
ncbi_25986258	4.00504	2.22694e-87	A1Q1_02745	Enoyl-CoA hydratase/isomerase
ncbi_25986259	1.71298	4.57892e-11	A1Q1_02746	Ergosterol biosynthesis-related protein
ncbi_25986261	1.20088	2.62099e-29	A1Q1_02748	Cofilin (Actin-depolymerizing factor 1)
ncbi_25986269	1.81038	1.78965e-68	A1Q1_02756	Uncharacterized protein
ncbi_25986270	3.3257	7.20438e-38	A1Q1_02757	Uncharacterized protein
ncbi_25986271	2.05012	6.78889e-23	A1Q1_02758	Autophagy-related protein 27
ncbi_25986272	2.68773	3.94739e-42	A1Q1_02759	Dynein intermediate chain
ncbi_25986273	1.91757	4.96224e-36	A1Q1_02760	Superoxide dismutase (EC 1.15.1.1)
ncbi_25986274	2.81784	0.00123383	A1Q1_02761	Uncharacterized protein
ncbi_25986278	1.3301	1.16908e-13	A1Q1_02765	Chaperone regulator
ncbi_25986279	1.38122	1.63424e-09	A1Q1_02766	Uncharacterized protein
ncbi_25986289	1.62233	1.0799e-32	A1Q1_02776	Mitochondrial fission process protein 1 (Mitochondrial 18 kDa protein)
ncbi_25986291	1.32993	0.0184588	A1Q1_02778	Uncharacterized protein
ncbi_25986292	1.57217	2.66249e-05	A1Q1_02779	Gfo/Idh/MocA-like oxidoreductase N-terminal domain-containing protein
ncbi_25986295	1.80932	0	A1Q1_02782	Lysophospholipase (EC 3.1.1.5)
ncbi_25986296	2.39992	2.39331e-06	A1Q1_02783	Beta-hexosaminidase (EC 3.2.1.52)
ncbi_25986299	2.62136	6.72623e-23	A1Q1_02786	Uncharacterized protein
ncbi_25986300	3.31673	1.7929e-48	A1Q1_02787	BTB domain-containing protein
ncbi_25986301	4.54845	0	A1Q1_02788	Enoyl reductase (ER) domain-containing protein
ncbi_25986303	2.46764	1.28027e-105	A1Q1_02790	Aldehyde dehydrogenase
ncbi_25986304	1.46884	1.30254e-13	A1Q1_02791	DNA replication licensing factor MCM4 (EC 3.6.4.12)
ncbi_25986308	2.02884	1.8197e-16	A1Q1_02795	Spindle pole body duplication-related protein
ncbi_25986309	1.64738	7.66328e-64	A1Q1_02796	Protein CASP
ncbi_25986310	2.27118	0.00247513	A1Q1_02797	CxC1-like cysteine cluster associated with KDZ transposases domain-containing protein
ncbi_25986313	1.53777	3.47404e-74	A1Q1_02800	Spliceosome assembly-related protein
ncbi_25986314	1.41388	3.06932e-66	A1Q1_02801	Nuclear transport factor 2 domain-containing protein
ncbi_25986315	1.63824	5.52858e-05	A1Q1_02802	mRNA export factor MEX67
ncbi_25986317	1.54138	1.21312e-94	A1Q1_02804	U4/U6.U5 tri-snRNP-associated protein 1
ncbi_25986319	3.38459	1.19951e-26	A1Q1_02806	Uncharacterized protein
ncbi_25986322	1.90397	2.06357e-221	A1Q1_02809	RBR-type E3 ubiquitin transferase (EC 2.3.2.31)
ncbi_25986324	1.03206	0.000251041	A1Q1_02811	BTB domain-containing protein
ncbi_25986326	1.1392	0.0358572	A1Q1_02813	non-specific serine/threonine protein kinase (EC 2.7.11.1)
ncbi_25986330	2.04572	0.00313149	A1Q1_02817	Uncharacterized protein
ncbi_25986332	1.75784	8.64684e-38	A1Q1_02819	Mitochondrial genome maintenance protein MGM101
ncbi_25986338	1.04564	3.74986e-07	A1Q1_02825	Calmodulin-dependent protein kinase
ncbi_25986340	1.17462	0.000292542	A1Q1_02827	t-SNARE coiled-coil homology domain-containing protein
ncbi_25986345	1.49924	9.56194e-20	A1Q1_02832	ubiquitinyl hydrolase 1 (EC 3.4.19.12)
ncbi_25986349	3.8666	2.03669e-55	A1Q1_02836	Uncharacterized protein
ncbi_25986359	1.41023	0.0195911	A1Q1_02846	Morphology protein, Mam3p
ncbi_25986363	1.06226	7.58223e-08	A1Q1_02850	UBC core domain-containing protein
ncbi_25986364	3.8978	0	A1Q1_02851	NADPH:adrenodoxin oxidoreductase, mitochondrial (EC 1.18.1.6)
ncbi_25986368	6.4678	2.80156e-111	A1Q1_02855	Uncharacterized protein
ncbi_25986370	3.08286	0	A1Q1_02857	Selenoprotein O
ncbi_25986372	2.54849	5.12056e-61	A1Q1_02859	Phospholipase A-2-activating protein
ncbi_25986373	1.30082	0.00162616	A1Q1_02860	Alpha/beta hydrolase fold-3 domain-containing protein
ncbi_25986374	1.29535	5.3609e-06	A1Q1_02861	Uncharacterized protein
ncbi_25986379	1.51635	0.0286901	A1Q1_02866	Uncharacterized protein
ncbi_25986380	9.67285	5.78997e-102	A1Q1_02867	Uncharacterized protein
ncbi_25986381	1.46819	1.12182e-09	A1Q1_02868	O-fucosyltransferase family protein
ncbi_25986397	1.72183	0.000266121	A1Q1_02884	Protein regulator of cytokinesis 1
ncbi_25986404	2.6111	4.86162e-58	A1Q1_02891	Uncharacterized protein
ncbi_25986408	1.5553	5.87903e-14	A1Q1_02895	Uncharacterized protein
ncbi_25986415	1.17478	2.12454e-58	A1Q1_02902	Pre-mRNA-processing protein 45
ncbi_25986417	1.80222	0.00151951	A1Q1_02904	Uncharacterized protein
ncbi_25986424	1.89703	1.27227e-07	A1Q1_02911	histone acetyltransferase (EC 2.3.1.48)
ncbi_25986426	5.70383	1.79969e-60	A1Q1_02913	2,4-dienoyl-CoA reductase (NADPH)
ncbi_25986427	1.3594	2.21049e-30	A1Q1_02914	Cation efflux protein cytoplasmic domain-containing protein
ncbi_25986428	1.1876	3.95723e-07	A1Q1_02915	Cation-transporting P-type ATPase N-terminal domain-containing protein
ncbi_25986436	2.47575	6.30973e-24	A1Q1_02923	Exo-beta-D-glucosaminidase
ncbi_25986437	2.7176	0	A1Q1_02924	Enoyl reductase (ER) domain-containing protein
ncbi_25986438	1.91369	1.03799e-58	A1Q1_02925	fructose-2,6-bisphosphate 2-phosphatase (EC 3.1.3.46)
ncbi_25986442	3.47209	2.11865e-05	A1Q1_02929	DNA ligase
ncbi_25986443	2.49503	5.23986e-09	A1Q1_02930	DNA ligase (EC 6.5.1.1)
ncbi_25986446	1.75102	7.00399e-10	A1Q1_02933	Uncharacterized protein
ncbi_25986455	2.93356	5.30593e-07	A1Q1_02942	BTB domain-containing protein
ncbi_25986471	8.11721	0.0451913	A1Q1_02958	DNA helicase
ncbi_25986474	10.8865	1.82928e-05	A1Q1_02961	Uncharacterized protein
ncbi_25986475	2.37468	2.09949e-25	A1Q1_02962	dihydroxy-acid dehydratase (EC 4.2.1.9)
ncbi_25986476	1.85169	8.80961e-72	A1Q1_02963	Transcriptional regulatory protein
ncbi_25986480	2.07824	0.000511004	A1Q1_02967	Uncharacterized protein
ncbi_25986482	2.59807	6.22095e-80	A1Q1_02969	Uncharacterized protein
ncbi_25986484	2.47645	8.14208e-121	A1Q1_02971	Metaxin glutathione S-transferase domain-containing protein
ncbi_25986485	2.57315	4.41097e-80	A1Q1_02972	Golgi family to vacuole transport-related protein
ncbi_25986486	1.32933	1.86274e-51	A1Q1_02973	PLD phosphodiesterase domain-containing protein
ncbi_25986492	1.43541	0.0359968	A1Q1_02979	Uncharacterized protein
ncbi_25986494	1.54446	2.22211e-61	A1Q1_02981	ATP-dependent DNA helicase
ncbi_25986495	1.58169	1.1893e-115	A1Q1_02982	Cytoplasm protein
ncbi_25986496	2.83704	4.30297e-51	A1Q1_02983	WD-repeat protein
ncbi_25986499	3.08482	1.25993e-79	A1Q1_02986	Histone H1
ncbi_25986502	1.46165	1.36005e-09	A1Q1_02989	Spindle pole body component alp6 (Altered polarity protein 6)
ncbi_25986505	5.24297	7.93174e-08	A1Q1_02992	Plasma membrane proteolipid 3
ncbi_25986509	2.60433	0	A1Q1_02996	Cytoplasm protein
ncbi_25986510	3.82579	0	A1Q1_02997	26S proteasome regulatory subunit 4 homolog
ncbi_25986515	3.6829	1.92487e-90	A1Q1_03002	UBA domain-containing protein
ncbi_25986516	1.31162	1.26135e-35	A1Q1_03003	Cytoskeleton assembly control protein
ncbi_25986517	2.47787	2.61033e-14	A1Q1_03004	Alcohol dehydrogenase
ncbi_25986518	2.16851	2.11346e-132	A1Q1_03005	ENTH domain-containing protein
ncbi_25986519	1.40948	4.85271e-44	A1Q1_03006	Iron-sulfur cluster assembly-related protein
ncbi_25986525	1.50254	0.000147408	A1Q1_03012	Copper homeostasis protein cutC homolog
ncbi_25986534	2.56948	0.000691361	A1Q1_03021	Uncharacterized protein
ncbi_25986544	1.66623	4.76779e-16	A1Q1_03031	DNA polymerase delta subunit 3
ncbi_25986547	2.03513	0.0162749	A1Q1_03034	Uncharacterized protein
ncbi_25986552	3.00841	1.96415e-78	A1Q1_03039	Phosphomannomutase (EC 5.4.2.8)
ncbi_25986553	3.38584	0	A1Q1_03040	Acetyl-CoA transporter
ncbi_25986558	3.80023	5.37028e-17	A1Q1_03045	C2H2-type domain-containing protein
ncbi_25986569	3.33981	1.18286e-06	A1Q1_03056	Uncharacterized protein
ncbi_25986571	3.21492	0.0436784	A1Q1_03058	Uncharacterized protein
ncbi_25986572	10.8122	0.00600492	A1Q1_03059	Uncharacterized protein
ncbi_25986573	1.03885	0.0335276	A1Q1_03060	YCII-related domain-containing protein
ncbi_25986574	1.57416	0.000525721	A1Q1_03061	Alpha/beta hydrolase fold-3 domain-containing protein
ncbi_25986576	1.2508	1.68449e-07	A1Q1_03063	Glyoxalase-like domain-containing protein
ncbi_25986579	5.54406	0.000115692	A1Q1_03066	Major facilitator superfamily (MFS) profile domain-containing protein
ncbi_25986610	7.86779	1.22296e-09	A1Q1_03097	EGF-like domain-containing protein
ncbi_25986614	1.89847	1.74196e-06	A1Q1_03101	Uncharacterized protein
ncbi_25986615	3.98547	2.74239e-11	A1Q1_03102	Lipase
ncbi_25986623	4.43777	0	A1Q1_03110	Oxidoreductase
ncbi_25986624	3.69118	0.000235669	A1Q1_03111	Uncharacterized protein
ncbi_25986625	3.88994	0.0283024	A1Q1_03112	Uncharacterized protein
ncbi_25986626	1.28498	0.000152625	A1Q1_03113	ER to golgi family transport-related protein
ncbi_25986639	1.30681	0.000865665	A1Q1_03126	Uncharacterized protein
ncbi_25986640	4.97496	2.4312e-49	A1Q1_03127	Uncharacterized protein
ncbi_25986641	3.1926	6.22289e-07	A1Q1_03128	Uncharacterized protein
ncbi_25986642	5.08314	3.46789e-05	A1Q1_03129	Uncharacterized protein
ncbi_25986651	4.81543	2.67194e-20	A1Q1_03138	Uncharacterized protein
ncbi_25986653	4.26019	0.012881	A1Q1_03140	Uncharacterized protein
ncbi_25986655	2.3378	7.59168e-50	A1Q1_03142	Alginate lyase domain-containing protein
ncbi_25986659	1.18886	1.18512e-14	A1Q1_03146	Uncharacterized protein
ncbi_25986661	1.22222	7.28729e-05	A1Q1_03148	Uncharacterized protein
ncbi_25986663	2.46392	1.33716e-98	A1Q1_03150	Alcohol dehydrogenase
ncbi_25986666	2.94416	1.59101e-49	A1Q1_03153	Major facilitator superfamily transporter
ncbi_25986673	11.8562	0.00105111	A1Q1_03160	Uncharacterized protein
ncbi_25986674	2.03897	1.68423e-83	A1Q1_03161	TauD/TfdA-like domain-containing protein
ncbi_25986685	4.0022	1.70537e-71	A1Q1_03172	RPN10-like protein
ncbi_25986686	1.41125	4.36305e-189	A1Q1_03173	Actin
ncbi_25986690	1.00599	7.29103e-24	A1Q1_03177	Uncharacterized protein
ncbi_25986692	1.66598	2.04607e-11	A1Q1_03179	Proteophosphoglycan ppg4
ncbi_25986694	1.25599	8.81837e-11	A1Q1_03181	non-specific serine/threonine protein kinase (EC 2.7.11.1)
ncbi_25986699	2.73172	5.91518e-91	A1Q1_03186	3beta-hydroxysteroid 3-dehydrogenase (EC 1.1.1.270)
ncbi_25986700	5.00832	5.49695e-39	A1Q1_03187	Uncharacterized protein
ncbi_25986702	2.33171	2.5458e-123	A1Q1_03189	NmrA-like domain-containing protein
ncbi_25986703	1.79606	2.14205e-19	A1Q1_03190	NmrA-like domain-containing protein
ncbi_25986709	7.3295	6.47094e-113	A1Q1_03196	88 kDa immunoreactive mannoprotein MP88
ncbi_25986712	3.37248	2.28963e-290	A1Q1_03199	UV excision repair protein RAD23
ncbi_25986718	1.46431	1.47888e-114	A1Q1_03205	DNA 3'-5' helicase (EC 5.6.2.4)
ncbi_25986724	2.03701	0.00838463	A1Q1_03211	Uncharacterized protein
ncbi_25986728	13.7717	1.76374e-13	A1Q1_03215	Uncharacterized protein
ncbi_25986730	1.60578	2.00591e-143	A1Q1_03217	Uncharacterized protein
ncbi_25986734	1.83503	5.38294e-64	A1Q1_03221	Autophagy-related protein 3 (Autophagy-related E2-like conjugation enzyme ATG3)
ncbi_25986742	3.35539	3.62123e-105	A1Q1_03229	VWFA domain-containing protein
ncbi_25986749	2.06508	0.0431169	A1Q1_03236	Uncharacterized protein
ncbi_25986752	2.85054	7.4825e-88	A1Q1_03239	Peroxisomal membrane protein PEX13 (Peroxin-13)
ncbi_25986753	2.95858	7.20793e-22	A1Q1_03240	Uncharacterized protein
ncbi_25986754	1.34742	3.67641e-53	A1Q1_03241	Vacuolar protein sorting-associated protein 35
ncbi_25986756	3.40604	1.10093e-13	A1Q1_03243	Uncharacterized protein
ncbi_25986757	1.60087	0.043286	A1Q1_03244	Uncharacterized protein
ncbi_25986758	1.78517	9.20695e-17	A1Q1_03245	VOC domain-containing protein
ncbi_25986760	1.05983	5.14206e-46	A1Q1_03247	C-4 methylsterol oxidase
ncbi_25986761	1.74296	2.00196e-17	A1Q1_03248	Uncharacterized protein
ncbi_25986765	4.7936	2.60887e-116	A1Q1_03252	Protein flp, putative
ncbi_25986766	9.99718	0.00135242	A1Q1_03253	F-box domain-containing protein
ncbi_25986771	3.25589	0.040968	A1Q1_03258	Uncharacterized protein
ncbi_25986774	1.54973	0.00818061	A1Q1_03261	F-box domain-containing protein
ncbi_25986777	2.55472	0.013461	A1Q1_03264	Uncharacterized protein
ncbi_25986784	1.70323	0.0259046	A1Q1_03271	DUF4240 domain-containing protein
ncbi_25986785	2.31253	0.00424783	A1Q1_03272	Uncharacterized protein
ncbi_25986786	13.6316	7.79528e-12	A1Q1_03273	Beta-lactamase-related domain-containing protein
ncbi_25986787	5.01792	0.00131925	A1Q1_03274	F-box domain-containing protein
ncbi_25986788	2.20376	2.00781e-05	A1Q1_03275	F-box domain-containing protein
ncbi_25986790	1.7837	1.65066e-10	A1Q1_03277	F-box domain-containing protein
ncbi_25986792	3.85091	0.0413079	A1Q1_03279	Uncharacterized protein
ncbi_25986799	1.66347	0.000314954	A1Q1_03286	N-acetyltransferase domain-containing protein
ncbi_25986800	1.70369	0.0113079	A1Q1_03287	BTB domain-containing protein
ncbi_25986801	1.43178	1.9081e-05	A1Q1_03288	Carboxylic acid transport protein
ncbi_25986809	2.16528	0.00926305	A1Q1_03296	Uncharacterized protein
ncbi_25986814	11.4917	0.000569327	A1Q1_03301	Uncharacterized protein
ncbi_25986815	3.79112	0.00988962	A1Q1_03302	Major facilitator superfamily (MFS) profile domain-containing protein
ncbi_25986816	1.55362	8.03388e-05	A1Q1_03303	Uncharacterized protein
ncbi_25986821	2.0472	0.000377254	A1Q1_03308	Methyltransferase type 11
ncbi_25986825	10.1787	3.31239e-05	A1Q1_03312	Uncharacterized protein
ncbi_25986826	5.34987	0.000319643	A1Q1_03313	Uncharacterized protein
ncbi_25986834	1.89837	2.01286e-85	A1Q1_03321	Uncharacterized protein
ncbi_25986838	2.2708	9.55168e-19	A1Q1_03325	Alpha-galactosidase
ncbi_25986843	2.06663	1.34519e-31	A1Q1_03330	Methyltransferase domain-containing protein
ncbi_25986847	2.0542	4.54609e-243	A1Q1_03334	Pirin
ncbi_25986849	1.0109	6.06084e-05	A1Q1_03336	Acyl-CoA dehydrogenase, long-chain specific
ncbi_25986854	4.3999	1.73735e-270	A1Q1_03341	Dipeptidyl peptidase 3 (EC 3.4.14.4) (Dipeptidyl aminopeptidase III) (Dipeptidyl peptidase III)
ncbi_25986855	4.1638	0.000141099	A1Q1_03342	Uncharacterized protein
ncbi_25986856	1.34436	3.54336e-07	A1Q1_03343	Hydrolase
ncbi_25986858	1.39169	1.73489e-29	A1Q1_03345	Uncharacterized protein
ncbi_25986859	2.12001	7.34236e-170	A1Q1_03346	CASTOR ACT domain-containing protein
ncbi_25986860	4.0467	1.60232e-118	A1Q1_03347	DASH complex subunit SPC19 (Outer kinetochore protein SPC19)
ncbi_25986861	2.12934	2.05119e-120	A1Q1_03348	Beach-domain-containing protein
ncbi_25986862	1.86338	7.02011e-23	A1Q1_03349	Uncharacterized protein
ncbi_25986863	3.12279	0	A1Q1_03350	Purple acid phosphatase (EC 3.1.3.2)
ncbi_25986864	2.59093	1.35104e-07	A1Q1_03351	PWWP domain-containing protein
ncbi_25986867	1.01434	9.04037e-31	A1Q1_03354	Cullin-1
ncbi_25986877	2.24814	0.000420505	A1Q1_03364	Uncharacterized protein
ncbi_25986879	2.88636	6.33457e-09	A1Q1_03366	Enoyl-CoA hydratase/isomerase
ncbi_25986895	3.35728	7.0262e-192	A1Q1_03382	BAG domain-containing protein
ncbi_25986898	11.5591	2.63267e-06	A1Q1_03385	Uncharacterized protein
ncbi_25986903	2.88012	2.53163e-15	A1Q1_03390	Amidohydrolase 3
ncbi_25986906	2.78847	1.14958e-26	A1Q1_03393	WSC domain-containing protein
ncbi_25986907	3.10766	0.000157392	A1Q1_03394	Uncharacterized protein
ncbi_25986908	4.59774	1.04076e-05	A1Q1_03395	Uncharacterized protein
ncbi_25986909	2.75193	6.06939e-10	A1Q1_03396	Activator of the anaphase-promoting complex/cyclosome (APC/C), Cdh1p
ncbi_25986910	1.79624	2.63041e-05	A1Q1_03397	Ysc84 actin-binding domain-containing protein
ncbi_25986917	1.64876	0.00213601	A1Q1_03404	NADP-dependent oxidoreductase domain-containing protein
ncbi_25986918	2.24878	1.39394e-10	A1Q1_03405	Hydrolase
ncbi_25986921	1.48488	2.61033e-14	A1Q1_03408	Acetyl-CoA C-acyltransferase
ncbi_25986923	4.21295	9.38412e-42	A1Q1_03410	Uncharacterized protein
ncbi_25986932	1.46074	0.0231294	A1Q1_03419	YCII-related domain-containing protein
ncbi_25986933	1.42902	0.000748236	A1Q1_03420	DUF3669 domain-containing protein
ncbi_25986947	2.14503	1.92216e-125	A1Q1_03434	Glutathione hydrolase (EC 2.3.2.2) (EC 3.4.19.13) (Gamma-glutamyltransferase) (Gamma-glutamyltranspeptidase)
ncbi_25986948	3.42277	3.09512e-71	A1Q1_03435	NmrA-like domain-containing protein
ncbi_25986959	5.1765	1.28442e-07	A1Q1_03446	Uncharacterized protein
ncbi_25986962	3.51107	0	A1Q1_03449	Ornithine aminotransferase (EC 2.6.1.13)
ncbi_25986963	1.84809	3.10369e-17	A1Q1_03450	D-lactate dehydrogenase (cytochrome) (EC 1.1.2.4)
ncbi_25986965	3.1043	4.12903e-19	A1Q1_03452	Uncharacterized protein
ncbi_25986966	4.57621	6.86502e-220	A1Q1_03453	Uncharacterized protein
ncbi_25986970	1.5177	1.73931e-25	A1Q1_03457	Protein binding protein
ncbi_25986980	1.34194	4.65121e-21	A1Q1_03467	Nucleus protein
ncbi_25986982	2.26866	3.49478e-137	A1Q1_03469	Ketoreductase domain-containing protein
ncbi_25986988	1.05596	8.95338e-17	A1Q1_03475	Endoplasmic reticulum protein
ncbi_25986990	1.84221	6.57198e-14	A1Q1_03477	Serine/threonine-protein phosphatase 2A activator (EC 5.2.1.8) (Phosphotyrosyl phosphatase activator)
ncbi_25986992	1.13105	6.40798e-35	A1Q1_03479	GDP/GTP exchange factor Sec2 N-terminal domain-containing protein
ncbi_25986993	2.40071	1.64519e-23	A1Q1_03480	Peroxisomal 3,2-trans-enoyl-CoA isomerase
ncbi_25987002	1.54098	4.8478e-29	A1Q1_03489	Transferase family protein
ncbi_25987007	1.97295	5.03528e-05	A1Q1_03494	Uncharacterized protein
ncbi_25987011	2.58556	1.24104e-13	A1Q1_03498	Uncharacterized protein
ncbi_25987019	2.02362	1.61199e-15	A1Q1_03506	Uncharacterized protein
ncbi_25987024	1.76424	2.99424e-50	A1Q1_03511	Structure-specific endonuclease subunit SLX4
ncbi_25987027	2.69374	0	A1Q1_03514	C2H2-type domain-containing protein
ncbi_25987029	5.47883	4.15249e-06	A1Q1_03516	Uncharacterized protein
ncbi_25987036	1.25028	0.0341424	A1Q1_03523	Ubiquitin carboxyl-terminal hydrolase (EC 3.4.19.12)
ncbi_25987038	3.15493	0.048553	A1Q1_03525	Mago nashi domain-containing protein
ncbi_25987039	2.709	5.32352e-10	A1Q1_03526	Deoxyuridine 5'-triphosphate nucleotidohydrolase (dUTPase) (EC 3.6.1.23) (dUTP pyrophosphatase)
ncbi_25987041	1.87322	3.64208e-75	A1Q1_03528	Glutathione transferase
ncbi_25987042	3.64189	3.22953e-42	A1Q1_03529	N-acetyltransferase domain-containing protein
ncbi_25987046	1.94315	1.28206e-32	A1Q1_03533	Bud site selection-related protein
ncbi_25987049	1.34351	1.62975e-06	A1Q1_03536	Asl1-like glycosyl hydrolase catalytic domain-containing protein
ncbi_25987052	1.91874	2.01628e-11	A1Q1_03539	Uncharacterized protein
ncbi_25987055	1.90666	1.7056e-31	A1Q1_03542	Lysine decarboxylase
ncbi_25987058	1.38531	1.6695e-97	A1Q1_03545	Zn(2)-C6 fungal-type domain-containing protein
ncbi_25987061	2.62574	2.55747e-11	A1Q1_03548	Uncharacterized protein
ncbi_25987067	1.78862	2.08322e-22	A1Q1_03554	Cell wall protein
ncbi_25987077	2.63964	6.92856e-224	A1Q1_03564	Zn(2)-C6 fungal-type domain-containing protein
ncbi_25987080	2.05909	3.17862e-88	A1Q1_03567	ubiquitinyl hydrolase 1 (EC 3.4.19.12)
ncbi_25987081	1.66904	3.6857e-178	A1Q1_03568	Endopeptidase
ncbi_25987082	2.49255	0	A1Q1_03569	Amino acid transporter transmembrane domain-containing protein
ncbi_25987083	1.61881	4.55436e-07	A1Q1_03570	Peptidase S28
ncbi_25987092	2.53815	9.07315e-21	A1Q1_03579	Protein-vacuolar targeting-related protein
ncbi_25987093	2.13731	3.30704e-16	A1Q1_03580	Endoplasmic reticulum protein
ncbi_25987095	2.95811	0.00111389	A1Q1_03582	Uncharacterized protein
ncbi_25987098	4.75152	2.04437e-108	A1Q1_03585	proteasome endopeptidase complex (EC 3.4.25.1)
ncbi_25987102	3.55918	5.41963e-40	A1Q1_03589	C2H2-type domain-containing protein
ncbi_25987112	1.86493	6.21995e-34	A1Q1_03599	Uncharacterized protein
ncbi_25987123	10.671	0.000250631	A1Q1_03610	SET domain-containing protein
ncbi_25987138	1.10096	1.01921e-42	A1Q1_03625	UBA domain-containing protein
ncbi_25987139	3.00507	5.964e-21	A1Q1_03626	Uncharacterized protein
ncbi_25987140	3.89788	1.69656e-09	A1Q1_03627	Uncharacterized protein
ncbi_25987141	1.78033	1.58636e-13	A1Q1_03628	CBM1 domain-containing protein
ncbi_25987143	1.03599	0.00868239	A1Q1_03630	Calcium-transporting ATPase 3
ncbi_25987155	1.09745	0.0282149	A1Q1_03642	PIN domain-containing protein
ncbi_25987157	13.8823	2.76118e-10	A1Q1_03644	Uncharacterized protein
ncbi_25987158	4.60484	9.67288e-09	A1Q1_03645	Ornithine decarboxylase antizyme
ncbi_25987159	2.80354	3.81969e-17	A1Q1_03646	Rho-GAP domain-containing protein
ncbi_25987167	1.62142	2.13083e-07	A1Q1_03654	40S ribosomal protein S27
ncbi_25987168	1.69858	4.51122e-06	A1Q1_03655	Autophagy-related protein 101
ncbi_25987170	2.42626	3.14572e-278	A1Q1_03657	Pre-mRNA-splicing factor CWC24
ncbi_25987174	4.62807	2.20489e-41	A1Q1_03661	NADP-dependent oxidoreductase domain-containing protein
ncbi_25987175	8.39654	3.21427e-11	A1Q1_03662	Thioredoxin domain-containing protein
ncbi_25987176	4.99563	0.000933118	A1Q1_03663	Secreted protein
ncbi_25987180	1.8372	6.87824e-71	A1Q1_03667	Exopolyphosphatase
ncbi_25987187	3.86469	4.78883e-23	A1Q1_03674	Transporter
ncbi_25987188	1.46369	3.10635e-17	A1Q1_03675	Lectin
ncbi_25987191	4.58699	3.19111e-184	A1Q1_03678	Uncharacterized protein
ncbi_25987193	1.74845	8.73307e-28	A1Q1_03680	UBZ4-type domain-containing protein
ncbi_25987194	1.81592	1.02395e-40	A1Q1_03681	DNA repair metallo-beta-lactamase domain-containing protein
ncbi_25987198	3.2983	0	A1Q1_03685	26S proteasome regulatory subunit 7 homolog
ncbi_25987199	4.06594	1.64316e-06	A1Q1_03686	Retrotransposon gag domain-containing protein
ncbi_25987202	3.61205	4.6835e-260	A1Q1_03689	Phospholipid scramblase
ncbi_25987205	3.05656	1.37616e-119	A1Q1_03692	Autophagy-related protein
ncbi_25987206	12.1368	1.10229e-30	A1Q1_03693	Uncharacterized protein
ncbi_25987207	5.18735	2.22245e-05	A1Q1_03694	DUF7330 domain-containing protein
ncbi_25987209	2.03027	1.24266e-32	A1Q1_03696	Uncharacterized protein
ncbi_25987210	9.01573	0	A1Q1_03697	DUF7330 domain-containing protein
ncbi_25987211	4.42806	0	A1Q1_03698	DUF7330 domain-containing protein
ncbi_25987215	5.39466	2.12598e-29	A1Q1_03702	AMP binding protein
ncbi_25987216	15.2853	1.44648e-14	A1Q1_03703	Uncharacterized protein
ncbi_25987217	3.471	3.0799e-11	A1Q1_03704	Uncharacterized protein
ncbi_25987219	1.99101	3.69314e-15	A1Q1_03706	VWFA domain-containing protein
ncbi_25987229	1.98409	0.000493902	A1Q1_03716	Cytosine-purine permease
ncbi_25987236	5.12928	2.68899e-05	A1Q1_03723	Uncharacterized protein
ncbi_25987239	6.49604	2.00921e-06	A1Q1_03726	Uncharacterized protein
ncbi_25987241	3.16586	4.19724e-06	A1Q1_03728	SnoaL-like domain-containing protein
ncbi_25987242	3.1676	0	A1Q1_03729	RBR-type E3 ubiquitin transferase (EC 2.3.2.31)
ncbi_25987245	2.17441	2.74926e-15	A1Q1_03732	AMP binding protein
ncbi_25987246	2.68562	0	A1Q1_03733	Cytochrome P450nor
ncbi_25987247	7.22628	0	A1Q1_03734	Hemerythrin-like domain-containing protein
ncbi_25987251	2.4193	0.011559	A1Q1_03738	Tubby C-terminal domain-containing protein
ncbi_25987252	3.17673	2.14002e-19	A1Q1_03739	Uncharacterized protein
ncbi_25987253	3.42174	1.95527e-180	A1Q1_03740	Sterol carrier protein 2
ncbi_25987254	3.58399	2.51357e-09	A1Q1_03741	Uncharacterized protein
ncbi_25987255	4.38484	1.09718e-11	A1Q1_03742	Ricin B lectin
ncbi_25987256	2.29671	4.65759e-15	A1Q1_03743	Uncharacterized protein
ncbi_25987257	1.296	3.69528e-17	A1Q1_03744	Uncharacterized protein
ncbi_25987258	1.19473	5.7523e-06	A1Q1_03745	Uncharacterized protein
ncbi_25987259	1.60679	1.41684e-21	A1Q1_03746	Transporter
ncbi_25987261	1.71167	6.24482e-07	A1Q1_03748	ADP-ribosylation factor
ncbi_25987262	2.74319	0.0226134	A1Q1_03749	Uncharacterized protein
ncbi_25987271	4.48143	1.4632e-09	A1Q1_03758	Carboxylesterase type B domain-containing protein
ncbi_25987275	1.24962	8.39606e-11	A1Q1_03762	Prenylcysteine lyase domain-containing protein
ncbi_25987277	1.2221	0.00206868	A1Q1_03764	Yeast cell wall synthesis Kre9/Knh1-like N-terminal domain-containing protein
ncbi_25987281	3.34113	8.79198e-188	A1Q1_03768	Endoplasmic reticulum protein
ncbi_25987282	4.56888	4.46484e-25	A1Q1_03769	DUF1996 domain-containing protein
ncbi_25987285	1.97604	2.92694e-43	A1Q1_03772	Uncharacterized protein
ncbi_25987286	3.18947	0	A1Q1_03773	Proteophosphoglycan ppg4
ncbi_25987289	4.07451	4.93248e-192	A1Q1_03776	Alpha-mannosidase (EC 3.2.1.24)
ncbi_25987294	1.73424	6.63923e-21	A1Q1_03781	Uncharacterized protein
ncbi_25987307	7.38278	1.3771e-11	A1Q1_03794	Uncharacterized protein
ncbi_25987308	4.79024	7.30166e-33	A1Q1_03795	Uncharacterized protein
ncbi_25987309	7.01782	1.34198e-23	A1Q1_03796	Extracellular membrane protein CFEM domain-containing protein
ncbi_25987311	10.6306	0.00329642	A1Q1_03798	Uncharacterized protein
ncbi_25987314	1.55637	0.0307042	A1Q1_03801	Inositol-polyphosphate 5-phosphatase
ncbi_25987315	1.83613	1.9013e-24	A1Q1_03802	Senescence domain-containing protein
ncbi_25987316	2.43849	1.73041e-11	A1Q1_03803	Uncharacterized protein
ncbi_25987317	3.84492	2.08048e-92	A1Q1_03804	Serum paraoxonase/arylesterase
ncbi_25987318	14.6183	8.00816e-11	A1Q1_03805	Uncharacterized protein
ncbi_25987319	6.10797	1.29153e-77	A1Q1_03806	PPPDE domain-containing protein
ncbi_25987320	6.4539	0	A1Q1_03807	Thioredoxin domain-containing protein
ncbi_25987321	4.54438	4.45419e-46	A1Q1_03808	Proteophosphoglycan ppg4
ncbi_25987323	1.74986	0.00796547	A1Q1_03810	RNA polymerase II nuclear localization protein SLC7A6OS
ncbi_25987325	1.72255	1.57298e-85	A1Q1_03812	Uncharacterized protein
ncbi_25987329	1.33236	0.000109984	A1Q1_03816	AK6
ncbi_25987330	5.66496	1.5415e-06	A1Q1_03817	Uncharacterized protein
ncbi_25987339	5.44491	6.19806e-06	A1Q1_03826	Alpha-galactosidase
ncbi_25987343	11.3456	3.09899e-05	A1Q1_03830	Uncharacterized protein
ncbi_25987348	2.23062	1.31612e-91	A1Q1_03835	2-nitropropane dioxygenase
ncbi_25987349	2.19626	0.000188834	A1Q1_03836	Uncharacterized protein
ncbi_25987350	2.97256	0	A1Q1_03837	PX domain-containing protein
ncbi_25987351	4.10743	0	A1Q1_03838	Proteasome subunit, beta type, 7
ncbi_25987354	3.87756	1.50694e-09	A1Q1_03841	Short-chain dehydrogenase
ncbi_25987357	1.66715	7.88239e-08	A1Q1_03844	Carbohydrate-binding module family 13 protein/putative endo-1,3-beta-glucanase
ncbi_25987362	1.42002	4.08216e-51	A1Q1_03849	Uncharacterized protein
ncbi_25987364	4.83145	0	A1Q1_03851	Uncharacterized protein
ncbi_25987365	2.25805	3.83223e-11	A1Q1_03852	ER membrane protein complex subunit 7 beta-sandwich domain-containing protein
ncbi_25987369	2.06418	2.97281e-147	A1Q1_03856	Cleft lip and palate associated transmembrane protein
ncbi_25987374	1.20491	2.02404e-05	A1Q1_03861	Uncharacterized protein
ncbi_25987379	2.24584	9.62184e-121	A1Q1_03866	START domain-containing protein
ncbi_25987380	1.5977	4.34168e-59	A1Q1_03867	Uncharacterized protein
ncbi_25987386	1.61009	3.59965e-05	A1Q1_03873	cAMP-dependent protein kinase
ncbi_25987396	2.05959	0.000156018	A1Q1_03883	Uncharacterized protein
ncbi_25987404	6.10402	0	A1Q1_03891	Nuclear protein localization protein 4
ncbi_25987405	2.84694	5.33409e-18	A1Q1_03892	CBF1-interacting co-repressor CIR N-terminal domain-containing protein
ncbi_25987411	3.13789	0	A1Q1_03898	Kynureninase (EC 3.7.1.3) (Biosynthesis of nicotinic acid protein 5) (L-kynurenine hydrolase)
ncbi_25987415	2.27839	9.15699e-216	A1Q1_03902	Peptidyl-prolyl cis-trans isomerase (PPIase) (EC 5.2.1.8)
ncbi_25987423	4.49537	0.00668865	A1Q1_03910	Enoyl reductase (ER) domain-containing protein
ncbi_25987431	1.65994	1.32511e-06	A1Q1_03918	F-box domain-containing protein
ncbi_25987432	2.18502	2.86021e-05	A1Q1_03919	F-box domain-containing protein
ncbi_25987435	1.6494	1.43073e-35	A1Q1_03922	Class E Vps protein of the ESCRT-III complex, Did4p
ncbi_25987436	1.90857	0.00141352	A1Q1_03923	MFS sugar transporter-like protein
ncbi_25987440	1.98674	1.32801e-22	A1Q1_03927	peptidylprolyl isomerase (EC 5.2.1.8)
ncbi_25987443	1.84514	4.66284e-32	A1Q1_03930	Uncharacterized protein
ncbi_25987445	9.16538	6.97823e-18	A1Q1_03932	Hydrophobin
ncbi_25987446	1.26976	3.23187e-35	A1Q1_03933	Transglutaminase-like domain-containing protein
ncbi_25987448	2.1291	1.00932e-71	A1Q1_03935	Trafficking protein particle complex subunit 11 domain-containing protein
ncbi_25987449	2.64075	2.21597e-155	A1Q1_03936	Histone H4
ncbi_25987451	3.66846	0	A1Q1_03938	Translocation protein sec66
ncbi_25987453	4.09586	0	A1Q1_03940	Uncharacterized protein
ncbi_25987454	2.98637	0	A1Q1_03941	Ubiquitin-activating enzyme E1 1 (EC 6.2.1.45)
ncbi_25987456	3.53877	2.98064e-06	A1Q1_03943	Uncharacterized protein
ncbi_25987460	3.31797	0.00781862	A1Q1_03947	Uncharacterized protein
ncbi_25987464	2.48658	0.00214845	A1Q1_03951	MFS transporter
ncbi_25987466	2.22875	1.40305e-21	A1Q1_03953	Uncharacterized protein
ncbi_25987468	3.17859	0	A1Q1_03955	Arrestin C-terminal-like domain-containing protein
ncbi_25987471	1.56823	2.65847e-65	A1Q1_03958	C2 domain-containing protein
ncbi_25987474	12.8623	1.1157e-08	A1Q1_03961	F-box domain-containing protein
ncbi_25987476	2.69598	0	A1Q1_03963	Multidrug resistance protein 1
ncbi_25987481	3.49835	4.70024e-79	A1Q1_03968	Glutathione S-transferase
ncbi_25987487	1.83271	0.0348397	A1Q1_03974	Uncharacterized protein
ncbi_25987489	3.2247	0.0348984	A1Q1_03976	F-box domain-containing protein
ncbi_25987493	1.73558	0.0368791	A1Q1_03980	EF-hand domain-containing protein
ncbi_25987498	3.97174	9.25644e-31	A1Q1_03985	Class II aldolase/adducin N-terminal domain-containing protein
ncbi_25987501	1.36157	4.93726e-08	A1Q1_03988	N-acetyltransferase domain-containing protein
ncbi_25987506	1.55158	2.11141e-59	A1Q1_03993	FAD dependent oxidoreductase domain-containing protein
ncbi_25987508	1.86047	3.99824e-57	A1Q1_03995	UPF3 domain-containing protein
ncbi_25987509	2.63379	8.67532e-12	A1Q1_03996	VPS4-associated protein 1
ncbi_25987512	1.27536	1.10605e-13	A1Q1_03999	Uncharacterized protein
ncbi_25987514	1.74358	1.77649e-26	A1Q1_04001	(2E,6E)-farnesyl diphosphate synthase (Dimethylallyltranstransferase) (Farnesyl diphosphate synthase) (Farnesyltranstransferase) (Geranylgeranyl diphosphate synthase) (Geranyltranstransferase)
ncbi_25987517	1.20295	3.35642e-05	A1Q1_04004	Vps72/YL1 C-terminal domain-containing protein
ncbi_25987522	3.41816	3.32799e-17	A1Q1_04009	glucan 1,3-beta-glucosidase (EC 3.2.1.58)
ncbi_25987528	8.33251	0	A1Q1_04015	F-box domain-containing protein
ncbi_25987534	2.86699	1.69542e-28	A1Q1_04021	SCP domain-containing protein
ncbi_25987535	1.93411	9.31319e-44	A1Q1_04022	MBF1 protein
ncbi_25987536	2.08802	2.82964e-14	A1Q1_04023	Peptidase C14 caspase domain-containing protein
ncbi_25987539	4.17071	1.76287e-55	A1Q1_04026	Zn(2)-C6 fungal-type domain-containing protein
ncbi_25987541	1.22671	1.24499e-05	A1Q1_04028	amidase (EC 3.5.1.4)
ncbi_25987550	1.61334	1.84452e-36	A1Q1_04037	Importin-alpha export receptor
ncbi_25987557	1.46252	4.63978e-18	A1Q1_04044	F-box domain-containing protein
ncbi_25987558	2.63961	0.0336497	A1Q1_04045	BZIP domain-containing protein
ncbi_25987560	1.98281	1.09791e-25	A1Q1_04047	Uncharacterized protein
ncbi_25987569	1.91338	0.00272093	A1Q1_04056	SH3 domain-containing protein
ncbi_25987573	2.07885	0	A1Q1_04060	Uncharacterized protein
ncbi_25987577	2.40525	2.71095e-32	A1Q1_04064	Aldehyde dehydrogenase domain-containing protein
ncbi_25987579	1.56004	4.14005e-69	A1Q1_04066	Collagen triple helix repeat protein
ncbi_25987583	2.79875	3.35584e-27	A1Q1_04070	Dystroglycan-type cadherin-like domain-containing protein
ncbi_25987590	2.7494	2.01725e-23	A1Q1_04077	GST C-terminal domain-containing protein
ncbi_25987591	1.21463	1.88614e-09	A1Q1_04078	Sensitive to high expression protein 9, mitochondrial
ncbi_25987593	2.06507	0.0464117	A1Q1_04080	Gamma-glutamyltranspeptidase
ncbi_25987594	1.85486	0.0177869	A1Q1_04081	Protein-glutamine gamma-glutamyltransferase
ncbi_25987595	2.21402	0.000105761	A1Q1_04082	Protein-glutamine gamma-glutamyltransferase
ncbi_25987597	1.33692	0.000524839	A1Q1_04084	Transcriptional repressor
ncbi_25987601	2.079	4.65333e-07	A1Q1_04088	BRCT domain-containing protein
ncbi_25987602	2.09032	1.36283e-08	A1Q1_04089	Cell growth-related protein
ncbi_25987603	2.76064	1.82072e-260	A1Q1_04090	26S proteasome regulatory subunit 6B homolog
ncbi_25987604	2.633	0	A1Q1_04091	Calcium-transporting ATPase (EC 7.2.2.10)
ncbi_25987610	1.86229	1.07633e-32	A1Q1_04097	Betaine lipid synthase
ncbi_25987612	1.05144	1.28065e-05	A1Q1_04099	Velvet domain-containing protein
ncbi_25987616	1.17668	6.91079e-13	A1Q1_04103	DNA damage-binding protein 1
ncbi_25987619	2.00544	6.36938e-52	A1Q1_04106	Wax synthase domain-containing protein
ncbi_25987630	2.491	1.33412e-13	A1Q1_04117	Genome maintenance-related protein
ncbi_25987632	1.80462	6.69638e-06	A1Q1_04119	Nucleoside transporter
ncbi_25987637	1.94003	2.81509e-19	A1Q1_04124	Rieske domain-containing protein
ncbi_25987639	2.15383	1.93832e-06	A1Q1_04126	Uncharacterized protein
ncbi_25987642	12.0455	2.96991e-06	A1Q1_04129	Uncharacterized protein
ncbi_25987643	3.63913	3.72785e-38	A1Q1_04130	Oxidoreductase, short-chain dehydrogenase/reductase family, putative
ncbi_25987660	1.07288	7.60605e-15	A1Q1_04147	Proteophosphoglycan ppg4
ncbi_25987662	3.05983	2.73673e-229	A1Q1_04149	Fimbrin
ncbi_25987665	3.00876	0	A1Q1_04152	triacylglycerol lipase (EC 3.1.1.3) (Autophagy-related protein 15)
ncbi_25987674	2.53427	5.03464e-54	A1Q1_04161	Uncharacterized protein
ncbi_25987677	3.80447	2.90932e-14	A1Q1_04164	NADP-dependent oxidoreductase domain-containing protein
ncbi_25987678	1.77403	3.97265e-13	A1Q1_04165	Uncharacterized protein
ncbi_25987682	2.27237	1.73582e-98	A1Q1_04169	Pho85p cyclin of the Pho80p subfamily, Pcl7p
ncbi_25987683	2.66318	8.59499e-33	A1Q1_04170	Methyltransferase type 12 domain-containing protein
ncbi_25987685	4.77697	1.98857e-132	A1Q1_04172	NADP-dependent oxidoreductase domain-containing protein
ncbi_25987687	1.77468	1.30194e-13	A1Q1_04174	TBP-associated factor 4
ncbi_25987689	3.71322	0.00939937	A1Q1_04176	Thioesterase domain-containing protein
ncbi_25987691	1.00768	3.63045e-06	A1Q1_04178	Uncharacterized protein
ncbi_25987723	3.43625	7.23432e-15	A1Q1_04210	Protein kinase domain-containing protein
ncbi_25987724	2.07031	1.66782e-56	A1Q1_04211	Pep3/Vps18/deep orange beta-propeller domain-containing protein
ncbi_25987725	2.33027	1.40823e-60	A1Q1_04212	Polyamine transport-related protein
ncbi_25987726	2.12716	0.0229215	A1Q1_04213	Uncharacterized protein
ncbi_25987730	1.20051	1.54725e-09	A1Q1_04217	GAR domain-containing protein
ncbi_25987735	1.67808	0.000467217	A1Q1_04222	Fungal lipase-type domain-containing protein
ncbi_25987737	2.22789	1.63991e-97	A1Q1_04224	Transcriptional adapter 2
ncbi_25987738	2.38668	5.988e-41	A1Q1_04225	Flavin containing amine oxidoreductase
ncbi_25987744	3.17695	1.69826e-09	A1Q1_04231	Histone acetyltransferase type B catalytic subunit (EC 2.3.1.48)
ncbi_25987747	1.84239	9.9029e-220	A1Q1_04234	Vacuolar protein sorting-associated protein 1
ncbi_25987749	1.87912	1.46905e-26	A1Q1_04236	Transketolase-like pyrimidine-binding domain-containing protein
ncbi_25987758	3.76063	2.7862e-152	A1Q1_04245	SWR1-complex protein 5
ncbi_25987760	2.14502	1.85025e-06	A1Q1_04247	Shugoshin C-terminal domain-containing protein
ncbi_25987767	1.15622	1.79143e-05	A1Q1_04254	N-acetyltransferase domain-containing protein
ncbi_25987776	5.30448	4.66067e-10	A1Q1_04263	Endoplasmic reticulum junction formation protein lunapark
ncbi_25987779	1.8898	0.000306103	A1Q1_04266	Sorting nexin-3
ncbi_25987781	1.5144	1.33226e-05	A1Q1_04268	Uncharacterized protein
ncbi_25987787	3.44909	1.41904e-06	A1Q1_04274	Uncharacterized protein
ncbi_25987792	1.19903	6.486e-16	A1Q1_04279	Exocyst complex component Sec8
ncbi_25987793	12.5309	0.000187508	A1Q1_04280	Cytochrome c oxidase copper chaperone
ncbi_25987796	3.6624	1.71456e-07	A1Q1_04283	Complex I-B15
ncbi_25987798	6.83695	2.39675e-35	A1Q1_04285	Uncharacterized protein
ncbi_25987802	2.89679	1.98421e-164	A1Q1_04289	BZIP domain-containing protein
ncbi_25987803	1.10175	0.00216548	A1Q1_04290	Glycosyltransferase 61 catalytic domain-containing protein
ncbi_25987806	1.95515	0.0234374	A1Q1_04293	Uncharacterized protein
ncbi_25987808	1.51095	2.40401e-10	A1Q1_04295	Uncharacterized protein
ncbi_25987816	4.27778	0	A1Q1_04303	Benomyl/methotrexate resistance protein
ncbi_25987817	2.08405	7.59607e-25	A1Q1_04304	Uncharacterized protein
ncbi_25987823	2.76302	4.00731e-40	A1Q1_04310	Uncharacterized protein
ncbi_25987829	8.75711	0.0468307	A1Q1_04316	BTB domain-containing protein
ncbi_25987831	3.63787	0.000469675	A1Q1_04318	LAC2 isoform 1
ncbi_25987833	1.26187	2.0529e-12	A1Q1_04320	Transporter
ncbi_25987834	1.34318	2.95401e-37	A1Q1_04321	Syntaxin
ncbi_25987835	1.13238	2.70081e-18	A1Q1_04322	Bacteriophage T5 Orf172 DNA-binding domain-containing protein
ncbi_25987840	2.67557	4.80589e-09	A1Q1_04327	DNA polymerase epsilon subunit B (DNA polymerase II subunit 2)
ncbi_25987846	3.70641	0.0487002	A1Q1_04333	Uncharacterized protein
ncbi_25987852	2.47738	3.95702e-126	A1Q1_04339	Uncharacterized protein
ncbi_25987854	2.34343	9.37995e-11	A1Q1_04341	F-box domain-containing protein
ncbi_25987855	2.16116	1.42464e-50	A1Q1_04342	FHA domain-containing protein
ncbi_25987861	1.51542	0.0003048	A1Q1_04348	Sulfatase N-terminal domain-containing protein
ncbi_25987862	1.17834	0.00519181	A1Q1_04349	Uncharacterized protein
ncbi_25987864	1.74499	3.52796e-102	A1Q1_04351	Mitochondrial carrier
ncbi_25987866	1.2003	9.5943e-10	A1Q1_04353	5'-nucleotidase
ncbi_25987868	1.85748	6.5971e-50	A1Q1_04355	Chalcone isomerase domain-containing protein
ncbi_25987870	1.52337	4.93446e-78	A1Q1_04357	Anthranilate synthase
ncbi_25987871	2.12109	1.10163e-61	A1Q1_04358	Endoplasmic reticulum protein
ncbi_25987872	1.44778	7.56473e-33	A1Q1_04359	MFS alpha-glucoside transporter
ncbi_25987873	1.99026	1.4462e-39	A1Q1_04360	Malic enzyme
ncbi_25987875	5.11163	0	A1Q1_04362	Ribonucleoside-diphosphate reductase (EC 1.17.4.1)
ncbi_25987881	2.84852	8.50105e-09	A1Q1_04368	pH-response regulator protein palC
ncbi_25987883	2.65435	1.63873e-139	A1Q1_04370	Serine/threonine-protein phosphatase (EC 3.1.3.16)
ncbi_25987887	10.3212	7.21127e-200	A1Q1_04374	Inorganic phosphate transporter
ncbi_25987888	4.11361	0	A1Q1_04375	[acyl-carrier-protein] S-malonyltransferase (EC 2.3.1.39)
ncbi_25987891	1.71659	2.0104e-11	A1Q1_04378	Uncharacterized protein
ncbi_25987892	2.43995	4.05526e-62	A1Q1_04379	Nudix hydrolase domain-containing protein
ncbi_25987897	2.28333	3.0005e-246	A1Q1_04384	Vacuolar membrane protein
ncbi_25987898	9.87344	0.0431442	A1Q1_04385	Thiamine-binding protein domain-containing protein
ncbi_25987902	10.6423	4.16416e-46	A1Q1_04389	CipC-like antibiotic response protein
ncbi_25987904	4.57133	0.00489857	A1Q1_04391	Uncharacterized protein
ncbi_25987905	1.66919	0.00899313	A1Q1_04392	Glycine-rich protein
ncbi_25987906	1.28181	4.27995e-05	A1Q1_04393	Hydrophobin
ncbi_25987907	2.63372	0.0290218	A1Q1_04394	Uncharacterized protein
ncbi_25987909	3.71624	0.00973546	A1Q1_04396	Uncharacterized protein
ncbi_25987912	2.71811	8.7363e-154	A1Q1_04399	sn-1-specific diacylglycerol lipase (EC 3.1.1.116)
ncbi_25987913	1.6154	1.73432e-60	A1Q1_04400	Voltage-gated chloride channel
ncbi_25987917	4.32658	1.24985e-17	A1Q1_04404	Secreted protein
ncbi_25987925	1.51506	8.30701e-05	A1Q1_04412	Sec20 C-terminal domain-containing protein
ncbi_25987928	1.66891	7.31236e-60	A1Q1_04415	Iron-sulfur assembly protein 1
ncbi_25987929	3.42204	2.5246e-65	A1Q1_04416	Uncharacterized protein
ncbi_25987936	11.0066	0.00108134	A1Q1_04423	Uncharacterized protein
ncbi_25987944	1.44288	1.4773e-128	A1Q1_04431	SH3 domain-containing protein
ncbi_25987945	2.83036	4.93535e-76	A1Q1_04432	precorrin-2 dehydrogenase (EC 1.3.1.76)
ncbi_25987953	1.84161	0.00383124	A1Q1_04440	Roadblock/LAMTOR2 domain-containing protein
ncbi_25987958	4.81113	1.09078e-09	A1Q1_04445	Uncharacterized protein
ncbi_25987963	1.78669	1.56945e-30	A1Q1_04450	Uncharacterized protein
ncbi_25987964	3.90949	1.34612e-59	A1Q1_04451	Vacuole protein
ncbi_25987992	1.08361	5.21343e-85	A1Q1_04479	Glyceraldehyde-3-phosphate dehydrogenase (EC 1.2.1.12)
ncbi_25987993	6.29764	4.05359e-67	A1Q1_04480	Uncharacterized protein
ncbi_25987994	1.91276	5.93488e-05	A1Q1_04481	Major facilitator superfamily (MFS) profile domain-containing protein
ncbi_25987995	2.24827	9.66444e-41	A1Q1_04482	DNA replication regulator SLD2
ncbi_25987997	3.35126	1.2422e-25	A1Q1_04484	Uncharacterized protein
ncbi_25987998	3.96894	2.79238e-07	A1Q1_04485	Uncharacterized protein
ncbi_25988004	1.18553	0.00431858	A1Q1_04491	Thioredoxin domain-containing protein
ncbi_25988009	4.96844	8.95926e-11	A1Q1_04496	Protein CPL1-like domain-containing protein
ncbi_25988011	1.15625	4.91684e-05	A1Q1_04498	Glutamine synthetase
ncbi_25988013	1.67025	0.0481094	A1Q1_04500	Uncharacterized protein
ncbi_25988014	2.24069	0	A1Q1_04501	ATPase
ncbi_25988015	4.13701	2.71402e-89	A1Q1_04502	Uncharacterized protein
ncbi_25988016	2.4775	1.37412e-201	A1Q1_04503	Membrane protein
ncbi_25988019	1.17913	0.000271553	A1Q1_04506	Trafficking protein particle complex subunit 10
ncbi_25988020	1.53523	4.40348e-09	A1Q1_04507	DNA polymerase epsilon catalytic subunit (EC 2.7.7.7)
ncbi_25988023	1.47412	0.00356226	A1Q1_04510	Profilin
ncbi_25988026	1.39265	1.5466e-80	A1Q1_04513	Uncharacterized protein
ncbi_25988029	6.88609	0	A1Q1_04516	Cyclohexanone monooxygenase
ncbi_25988030	2.27398	8.61078e-46	A1Q1_04517	Uncharacterized protein
ncbi_25988031	1.10691	3.85194e-06	A1Q1_04518	Polysaccharide lyase 14 domain-containing protein
ncbi_25988040	2.29817	0	A1Q1_04527	Peroxidase (EC 1.11.1.-)
ncbi_25988048	1.77787	6.72442e-36	A1Q1_04535	Uncharacterized protein
ncbi_25988054	11.6671	4.23945e-05	A1Q1_04541	RING-type domain-containing protein
ncbi_25988059	1.1235	1.56505e-53	A1Q1_04546	Sorting nexin-4 (Autophagy-related protein 24)
ncbi_25988063	1.33762	2.16916e-95	A1Q1_04550	Negative regulation of gluconeogenesis-related protein
ncbi_25988064	2.50965	8.5605e-141	A1Q1_04551	Uncharacterized protein
ncbi_25988066	2.82627	1.09014e-30	A1Q1_04553	F-box domain-containing protein
ncbi_25988067	3.3966	2.24101e-45	A1Q1_04554	Uncharacterized protein
ncbi_25988068	2.70784	0	A1Q1_04555	26S proteasome regulatory subunit RPN2
ncbi_25988075	1.27108	7.03471e-41	A1Q1_04562	Phospho-2-dehydro-3-deoxyheptonate aldolase (EC 2.5.1.54)
ncbi_25988076	1.92165	4.70196e-23	A1Q1_04563	Signal recognition particle receptor subunit alpha homolog (Docking protein alpha)
ncbi_25988078	1.86806	5.98189e-58	A1Q1_04565	Phytanoyl-CoA dioxygenase
ncbi_25988079	8.21808	2.0473e-84	A1Q1_04566	Uncharacterized protein
ncbi_25988080	2.24569	4.86302e-154	A1Q1_04567	Vacuolar-sorting protein SNF7 (Vacuolar protein-sorting-associated protein 32)
ncbi_25988084	2.99495	4.81706e-39	A1Q1_04571	DUF1688-domain-containing protein
ncbi_25988091	9.47925	0	A1Q1_04578	Nitroreductase domain-containing protein
ncbi_25988096	12.7223	1.03263e-07	A1Q1_04583	Uncharacterized protein
ncbi_25988097	4.03567	0.000371918	A1Q1_04584	BTB domain-containing protein
ncbi_25988101	7.1515	7.2935e-11	A1Q1_04588	S-antigen
ncbi_25988102	5.03161	6.26457e-17	A1Q1_04589	Beta strand repeat-containing protein
ncbi_25988103	7.52543	5.50744e-09	A1Q1_04590	Glycosyltransferase family 18 catalytic domain-containing protein
ncbi_25988114	2.0907	1.75122e-63	A1Q1_04601	Ubiquitin conjugating enzyme
ncbi_25988115	1.12371	1.36454e-05	A1Q1_04602	Uncharacterized protein
ncbi_25988117	1.80562	9.98816e-102	A1Q1_04604	Vacuolar protein sorting/targeting protein 10 (Carboxypeptidase Y receptor) (Sortilin VPS10)
ncbi_25988126	2.35706	0.0484886	A1Q1_04614	BTB domain-containing protein
ncbi_25988127	2.87893	1.04504e-39	A1Q1_04615	ABC transporter domain-containing protein
ncbi_25988128	1.2837	9.80274e-05	A1Q1_04616	RRM domain-containing protein
ncbi_25988129	3.22823	1.78463e-148	A1Q1_04617	ABC transporter domain-containing protein
ncbi_25988131	5.11601	0.000867694	A1Q1_04619	BTB domain-containing protein
ncbi_25988132	2.70236	4.59558e-137	A1Q1_04620	Uncharacterized protein
ncbi_25988135	1.87803	6.45023e-10	A1Q1_04623	Uncharacterized protein
ncbi_25988136	18.2075	3.05626e-21	A1Q1_04624	Uncharacterized protein
ncbi_25988137	12.8684	4.06391e-09	A1Q1_04625	Uncharacterized protein
ncbi_25988141	1.17294	9.82087e-06	A1Q1_04629	6,7-dimethyl-8-ribityllumazine synthase (DMRL synthase) (EC 2.5.1.78)
ncbi_25988144	3.08462	1.81077e-15	A1Q1_04632	Uncharacterized protein
ncbi_25988145	1.68388	0.00010239	A1Q1_04633	Velvet domain-containing protein
ncbi_25988146	2.58036	2.18978e-34	A1Q1_04634	Actin lateral binding protein
ncbi_25988147	3.05628	2.6964e-66	A1Q1_04635	Sorting nexin MVP1
ncbi_25988148	1.62734	8.29909e-43	A1Q1_04636	Mediator of RNA polymerase II transcription subunit 5 (Mediator complex subunit 5)
ncbi_25988150	2.80196	6.55801e-37	A1Q1_04638	Pre-mRNA-splicing factor SPF27
ncbi_25988154	3.45727	3.57816e-26	A1Q1_04642	Multicopper oxidase
ncbi_25988155	1.05211	3.56809e-20	A1Q1_04643	Acid phosphatase
ncbi_25988159	3.34651	3.28951e-24	A1Q1_04647	GATA-type domain-containing protein
ncbi_25988160	1.13986	2.50867e-06	A1Q1_04648	Peroxin-7
ncbi_25988161	1.14615	2.76352e-08	A1Q1_04649	ER membrane protein SH3
ncbi_25988165	4.1678	0.000136521	A1Q1_04653	Uncharacterized protein
ncbi_25988166	3.76911	2.66069e-06	A1Q1_04654	Uncharacterized protein
ncbi_25988167	5.80184	3.97315e-66	A1Q1_04655	Uncharacterized protein
ncbi_25988168	8.02679	0	A1Q1_04656	Efflux protein EncT
ncbi_25988169	6.98376	8.37984e-37	A1Q1_04657	Uncharacterized protein
ncbi_25988170	13.1209	9.66146e-11	A1Q1_04658	Uncharacterized protein
ncbi_25988171	5.2035	0.000592972	A1Q1_04659	Uncharacterized protein
ncbi_25988174	2.27086	1.10407e-05	A1Q1_04662	Serine protease
ncbi_25988175	3.47522	0.0194293	A1Q1_04663	Uncharacterized protein
ncbi_25988177	5.23669	7.07353e-25	A1Q1_04665	Uncharacterized protein
ncbi_25988188	2.52666	0.0003809	A1Q1_04676	Uncharacterized protein
ncbi_25988189	1.15041	4.61191e-39	A1Q1_04677	Sodium/calcium exchanger membrane region domain-containing protein
ncbi_25988190	1.13976	6.91417e-05	A1Q1_04678	Calcineurin-binding protein-related protein
ncbi_25988195	2.22584	2.69084e-79	A1Q1_04683	RNA polymerase III transcription factor
ncbi_25988196	4.83308	2.37919e-18	A1Q1_04684	Proteophosphoglycan ppg4
ncbi_25988197	2.30104	0.0116741	A1Q1_04685	WW domain-containing protein
ncbi_25988202	2.03849	4.40476e-52	A1Q1_04690	Uncharacterized protein
ncbi_25988203	2.22342	1.98439e-231	A1Q1_04691	GST C-terminal domain-containing protein
ncbi_25988204	3.84526	2.57787e-39	A1Q1_04692	Uncharacterized protein
ncbi_25988206	3.61863	1.39241e-06	A1Q1_04694	Serine/threonine-protein kinase (EC 2.7.11.21)
ncbi_25988209	11.6621	4.04955e-06	A1Q1_04697	Uncharacterized protein
ncbi_25988212	3.0965	2.84956e-11	A1Q1_04700	FHA domain-containing protein
ncbi_25988214	6.1759	2.81612e-11	A1Q1_04702	Uncharacterized protein
ncbi_25988215	2.28433	0.0119279	A1Q1_04703	Uncharacterized protein
ncbi_25988216	3.08289	6.62991e-14	A1Q1_04704	Uncharacterized protein
ncbi_25988217	6.24781	2.27002e-18	A1Q1_04705	Uncharacterized protein
ncbi_25988220	1.89375	2.20462e-109	A1Q1_04708	Peroxisome targeting signal receptor
ncbi_25988221	1.33862	1.82543e-34	A1Q1_04709	Vesicle fusion-related protein
ncbi_25988222	6.32193	0	A1Q1_04710	Hydrolase, putative
ncbi_25988223	1.6564	2.01713e-200	A1Q1_04711	Bromodomain-containing factor 1
ncbi_25988224	4.19066	2.36892e-242	A1Q1_04712	NADP-dependent oxidoreductase domain-containing protein
ncbi_25988225	3.39404	3.73032e-09	A1Q1_04713	TEA domain-containing protein
ncbi_25988234	1.27246	1.4642e-06	A1Q1_04722	Major facilitator superfamily (MFS) profile domain-containing protein
ncbi_25988235	3.12272	1.91026e-05	A1Q1_04723	Flavin-containing monooxygenase
ncbi_25988236	1.88895	0.0188092	A1Q1_04724	Delayed-type hypersensitivity antigen-related protein
ncbi_25988237	1.36825	0.000753948	A1Q1_04725	DUF7704 domain-containing protein
ncbi_25988241	2.56768	7.06657e-98	A1Q1_04729	Cytoplasm protein
ncbi_25988244	1.14687	0.00967003	A1Q1_04732	Deacetylase sirtuin-type domain-containing protein
ncbi_25988246	1.50214	8.42433e-27	A1Q1_04734	Icc family phosphohydrolase
ncbi_25988247	1.19778	1.90011e-11	A1Q1_04735	Endonuclease IV
ncbi_25988249	2.34779	0	A1Q1_04737	Ubiquitin-like domain-containing protein
ncbi_25988251	1.53509	1.44563e-109	A1Q1_04739	Uncharacterized protein
ncbi_25988253	2.64467	0.0129543	A1Q1_04741	Lipase class 2
ncbi_25988254	3.38588	1.50804e-11	A1Q1_04742	Transcription factor domain-containing protein
ncbi_25988255	1.22812	7.26061e-11	A1Q1_04743	Transcription factor domain-containing protein
ncbi_25988258	1.81934	8.01571e-12	A1Q1_04746	Uncharacterized protein
ncbi_25988264	1.48354	2.44671e-21	A1Q1_04752	Uncharacterized protein
ncbi_25988270	3.0785	0.00153105	A1Q1_04758	Leucyl aminopeptidase
ncbi_25988286	3.45243	0	A1Q1_04774	FAS1 domain-containing protein
ncbi_25988290	1.77026	0.0270685	A1Q1_04778	F-box domain-containing protein
ncbi_25988291	3.50036	0.0185831	A1Q1_04779	F-box domain-containing protein
ncbi_25988297	1.72883	7.99483e-08	A1Q1_04785	F-box domain-containing protein
ncbi_25988298	1.95072	4.71002e-20	A1Q1_04786	F-box domain-containing protein
ncbi_25988303	1.24006	6.90351e-09	A1Q1_04791	Proteophosphoglycan ppg4
ncbi_25988304	1.6428	6.10753e-101	A1Q1_04792	Lipid particle protein
ncbi_25988307	3.0799	2.4038e-74	A1Q1_04795	Uncharacterized protein
ncbi_25988309	2.82768	0.0151115	A1Q1_04797	Uncharacterized protein
ncbi_25988320	3.77473	0.00804193	A1Q1_04808	Uncharacterized protein
ncbi_25988333	2.00644	3.89012e-42	A1Q1_04821	F-box domain-containing protein
ncbi_25988335	3.07134	1.15893e-38	A1Q1_04823	Proteolysis and peptidolysis-related protein
ncbi_25988338	3.48094	5.95005e-20	A1Q1_04826	1,3-beta-glucanosyltransferase (EC 2.4.1.-)
ncbi_25988339	5.05027	0	A1Q1_04827	GP-PDE domain-containing protein
ncbi_25988350	2.51773	7.91748e-84	A1Q1_04838	Uncharacterized protein
ncbi_25988351	2.98398	7.87614e-109	A1Q1_04839	Uncharacterized protein
ncbi_25988352	3.65766	3.32287e-38	A1Q1_04840	F-box domain-containing protein
ncbi_25988353	4.54981	8.73998e-19	A1Q1_04841	Uncharacterized protein
ncbi_25988354	1.60923	6.45545e-10	A1Q1_04842	Lariat debranching enzyme C-terminal domain-containing protein
ncbi_25988359	1.81506	1.26472e-15	A1Q1_04847	MSF transporter
ncbi_25988365	1.08075	7.97218e-16	A1Q1_04853	Zinc-finger domain-containing protein
ncbi_25988368	2.76874	3.25011e-19	A1Q1_04856	Uncharacterized protein
ncbi_25988369	2.73609	0.0118805	A1Q1_04857	Delayed-type hypersensitivity antigen-related protein
ncbi_25988371	1.90031	1.87286e-06	A1Q1_04859	Caspase family p10 domain-containing protein
ncbi_25988372	7.73334	1.66293e-09	A1Q1_04860	Membrane-associated proteins in eicosanoid and glutathione metabolism
ncbi_25988380	2.27632	9.49091e-74	A1Q1_04868	Uncharacterized protein
ncbi_25988383	3.80736	5.4127e-213	A1Q1_04871	Deacetylase sirtuin-type domain-containing protein
ncbi_25988390	1.35351	0.0275467	A1Q1_04878	Protein SYM1
ncbi_25988391	1.51339	2.26469e-12	A1Q1_04879	Major facilitator superfamily (MFS) profile domain-containing protein
ncbi_25988403	3.62256	3.83516e-68	A1Q1_04891	glutathione transferase (EC 2.5.1.18)
ncbi_25988406	2.75329	8.27084e-29	A1Q1_04894	Uncharacterized protein
ncbi_25988407	1.16223	1.25867e-13	A1Q1_04895	RanBD1 domain-containing protein
ncbi_25988413	1.87814	5.38786e-27	A1Q1_04901	Uncharacterized protein
ncbi_25988416	10.9076	0.00118202	A1Q1_04904	BTB domain-containing protein
ncbi_25988417	4.78082	7.13701e-13	A1Q1_04905	BTB domain-containing protein
ncbi_25988429	2.85074	3.32897e-34	A1Q1_04917	Xylosylphosphotransferase
ncbi_25988430	1.21359	2.09819e-09	A1Q1_04918	Uncharacterized protein
ncbi_25988434	2.59117	0.0170319	A1Q1_04922	Phosphoglycerate mutase
ncbi_25988444	1.81418	4.16887e-107	A1Q1_04932	Glucose-6-phosphate 1-epimerase (EC 5.1.3.15)
ncbi_25988445	1.27343	1.22832e-128	A1Q1_04933	6-phosphogluconate dehydrogenase, decarboxylating (EC 1.1.1.44)
ncbi_25988447	1.77908	2.81486e-52	A1Q1_04935	Vesicle membrane protein (V-SNARE) with acyltransferase activity, Ykt6p
ncbi_25988448	1.10555	1.64411e-23	A1Q1_04936	MHD domain-containing protein
ncbi_25988453	2.30901	3.55245e-67	A1Q1_04941	VASt domain-containing protein
ncbi_25988454	2.92156	0	A1Q1_04942	2,3-bisphosphoglycerate-independent phosphoglycerate mutase (EC 5.4.2.12) (Cofactor-independent phosphoglycerate mutase homolog)
ncbi_25988456	2.45252	8.14033e-53	A1Q1_04944	DNA repair protein rad8
ncbi_25988457	1.03226	0.00147588	A1Q1_04945	Uncharacterized protein
ncbi_25988458	2.37096	1.80237e-05	A1Q1_04946	Uncharacterized protein
ncbi_25988459	3.5785	0.013461	A1Q1_04947	Retrotransposon gag domain-containing protein
ncbi_25988460	4.51588	2.09622e-24	A1Q1_04948	Endo-beta-N-acetylglucosaminidase EndoS/F2-like TIM-barrel domain-containing protein
ncbi_25988461	4.19123	4.51727e-109	A1Q1_04949	Uncharacterized protein
ncbi_25988466	1.63646	5.62432e-16	A1Q1_04954	Uncharacterized protein
ncbi_25988467	1.77326	1.71998e-16	A1Q1_04955	GTP-binding protein
ncbi_25988472	1.11552	9.9709e-19	A1Q1_04960	Cytoplasm protein
ncbi_25988474	1.16338	5.06102e-07	A1Q1_04962	Uncharacterized protein
ncbi_25988477	3.48516	1.99144e-17	A1Q1_04965	Phospholipid metabolism-related protein
ncbi_25988479	2.63584	0.000313482	A1Q1_04967	Uncharacterized protein
ncbi_25988483	9.66178	0.00222468	A1Q1_04971	Transposon MuDR
ncbi_25988487	2.56043	4.33255e-20	A1Q1_04975	U6 snRNA phosphodiesterase 1 (3'-5' RNA exonuclease USB1)
ncbi_25988496	5.05064	3.24322e-07	A1Q1_04984	Uncharacterized protein
ncbi_25988500	1.47957	3.5802e-32	A1Q1_04988	Aminotransferase class I/classII large domain-containing protein
ncbi_25988502	1.54956	0.00800817	A1Q1_04990	Tubulin gamma chain (Gamma-tubulin)
ncbi_25988507	4.1381	7.75049e-185	A1Q1_04995	Integral to membrane protein
ncbi_25988512	1.30696	6.94236e-05	A1Q1_05000	Uncharacterized protein
ncbi_25988521	1.89236	6.10581e-37	A1Q1_05009	Uncharacterized protein
ncbi_25988525	1.72307	0.000126836	A1Q1_05013	Vacuolar ATP synthase subunit e
ncbi_25988529	1.1041	6.54269e-05	A1Q1_05017	Trafficking protein particle complex subunit
ncbi_25988531	8.97059	0.00850396	A1Q1_05019	Uncharacterized protein
ncbi_25988538	2.24984	4.92999e-119	A1Q1_05026	mRNA 3'-end-processing protein
ncbi_25988546	1.87543	8.53555e-25	A1Q1_05034	DNA-directed DNA polymerase (EC 2.7.7.7)
ncbi_25988548	1.55973	0.00713045	A1Q1_05036	Uncharacterized protein
ncbi_25988551	1.66168	1.23843e-06	A1Q1_05039	Uncharacterized protein
ncbi_25988555	1.37676	3.15412e-11	A1Q1_05043	ER to golgi family transport-related protein
ncbi_25988557	1.83212	3.25432e-11	A1Q1_05045	Signal recognition particle receptor subunit beta
ncbi_25988559	2.69798	2.77602e-155	A1Q1_05047	Ubiquilin
ncbi_25988563	1.95452	2.26995e-295	A1Q1_05051	Transcriptional coregulator SSA1
ncbi_25988573	1.8404	0.000307775	A1Q1_05061	non-specific serine/threonine protein kinase (EC 2.7.11.1)
ncbi_25988574	3.17399	2.27846e-07	A1Q1_05062	Kinetochore protein SPC25
ncbi_25988578	2.91335	8.68061e-23	A1Q1_05066	DNL-type domain-containing protein
ncbi_25988580	3.01006	3.98884e-74	A1Q1_05068	Uncharacterized protein
ncbi_25988581	1.91445	0.00972135	A1Q1_05069	Uncharacterized protein
ncbi_25988588	2.19934	1.54423e-10	A1Q1_05076	separase (EC 3.4.22.49)
ncbi_25988595	4.71628	0	A1Q1_05083	ZZ-type domain-containing protein
ncbi_25988596	1.02771	1.09441e-44	A1Q1_05084	Cytoplasm protein
ncbi_25988598	1.67472	9.89496e-35	A1Q1_05086	E3 ubiquitin-protein ligase (EC 2.3.2.27)
ncbi_25988599	3.77541	2.50812e-15	A1Q1_05087	VWFA domain-containing protein
ncbi_25988600	2.08259	0.00742904	A1Q1_05088	C2H2-type domain-containing protein
ncbi_25988604	1.82395	1.85035e-27	A1Q1_05092	CRAL-TRIO domain-containing protein
ncbi_25988605	3.61544	0	A1Q1_05093	Vacuolar protein sorting-associated protein 27
ncbi_25988607	1.96752	2.30607e-26	A1Q1_05095	DNA polymerase eta
ncbi_25988608	2.75911	1.14143e-32	A1Q1_05096	Uncharacterized protein
ncbi_25988609	2.92845	7.76876e-46	A1Q1_05097	RNA helicase
ncbi_25988621	1.43856	0.000202221	A1Q1_05109	AP complex subunit sigma
ncbi_25988623	2.22735	0.0221164	A1Q1_05111	BTB domain-containing protein
ncbi_25988636	5.67762	5.91956e-05	A1Q1_05124	CUE domain-containing protein
ncbi_25988637	2.45641	2.12831e-12	A1Q1_05125	Uncharacterized protein
ncbi_25988638	2.37599	5.19077e-62	A1Q1_05126	t-SNARE
ncbi_25988647	2.63753	7.63923e-120	A1Q1_05135	Lipid particle protein
ncbi_25988648	2.58103	1.34708e-11	A1Q1_05136	L-mandelate dehydrogenase
ncbi_25988649	2.79281	1.87854e-15	A1Q1_05137	L-lactate dehydrogenase (cytochrome) (EC 1.1.2.3)
ncbi_25988653	1.3966	1.05165e-11	A1Q1_05141	L-lactate dehydrogenase (Cytochrome)
ncbi_25988658	2.13058	1.09311e-145	A1Q1_05146	Zn(2)-C6 fungal-type domain-containing protein
ncbi_25988675	1.36886	4.82818e-39	A1Q1_05163	Autophagy-related protein 2
ncbi_25988676	2.52167	4.59628e-144	A1Q1_05164	Septation protein imp2
ncbi_25988678	4.00596	4.08237e-07	A1Q1_05166	Uncharacterized protein
ncbi_25988679	4.89485	0.00189122	A1Q1_05167	Uncharacterized protein
ncbi_25988680	1.57945	1.2957e-20	A1Q1_05168	Transporter
ncbi_25988681	4.33461	0.0098331	A1Q1_05169	Uncharacterized protein
ncbi_25988685	1.94868	0.00176994	A1Q1_05173	ferric-chelate reductase (NADPH) (EC 1.16.1.9)
ncbi_25988690	5.50154	3.85194e-06	A1Q1_05178	Uncharacterized protein
ncbi_25988696	2.23345	1.13687e-05	A1Q1_05184	Uncharacterized protein
ncbi_25988701	2.01461	0.000171905	A1Q1_05189	Uncharacterized protein
ncbi_25988710	1.73847	0.0289453	A1Q1_05198	Uncharacterized protein
ncbi_25988711	1.29073	0.00258782	A1Q1_05199	Uncharacterized protein
ncbi_25988714	4.70227	8.65409e-118	A1Q1_05202	RING-type E3 ubiquitin transferase (EC 2.3.2.27)
ncbi_25988715	2.58321	2.2199e-73	A1Q1_05203	Exocyst complex component SEC5
ncbi_25988721	1.2847	3.34373e-07	A1Q1_05209	Uncharacterized protein
ncbi_25988725	2.72887	1.40363e-91	A1Q1_05213	Uncharacterized protein
ncbi_25988726	2.35617	3.52007e-185	A1Q1_05214	SCD domain-containing protein
ncbi_25988727	2.2736	2.13565e-21	A1Q1_05215	Uncharacterized protein
ncbi_25988732	2.30242	0.0454175	A1Q1_05220	Uncharacterized protein
ncbi_25988733	4.56979	0.00494969	A1Q1_05221	Uncharacterized protein
ncbi_25988734	10.1485	0.0134453	A1Q1_05222	Uncharacterized protein
ncbi_25988736	4.16806	5.1002e-25	A1Q1_05224	NAD(P)-binding protein
ncbi_25988737	3.91417	0	A1Q1_05225	Secreted protein
ncbi_25988738	2.49299	2.67828e-36	A1Q1_05226	amidase (EC 3.5.1.4)
ncbi_25988739	3.95802	1.0379e-49	A1Q1_05227	Monooxygenase
ncbi_25988740	2.3651	1.64235e-12	A1Q1_05228	MFS general substrate transporter
ncbi_25988741	5.42721	0	A1Q1_05229	Methyltransferase
ncbi_25988742	1.48677	1.57154e-35	A1Q1_05230	Acetyl-CoA carboxylase
ncbi_25988743	2.1357	1.13479e-50	A1Q1_05231	Peroxisomal dehydratase
ncbi_25988744	2.24056	3.09987e-06	A1Q1_05232	Delayed-type hypersensitivity antigen-related protein
ncbi_25988745	1.62399	4.14361e-11	A1Q1_05233	Uncharacterized protein
ncbi_25988747	2.23836	5.47282e-294	A1Q1_05235	protein S-acyltransferase (EC 2.3.1.225)
ncbi_25988748	3.86805	4.99325e-16	A1Q1_05236	Cyclin-dependent protein kinase inhibitor
ncbi_25988749	2.80778	4.69585e-65	A1Q1_05237	Uncharacterized protein
ncbi_25988750	2.17051	1.68619e-143	A1Q1_05238	Calnexin
ncbi_25988752	1.27764	2.01897e-16	A1Q1_05240	Carboxyphosphonoenolpyruvate phosphonomutase
ncbi_25988753	3.51617	0.00351351	A1Q1_05241	Putative transmembrane protein
ncbi_25988754	2.31138	7.51477e-05	A1Q1_05242	2',3'-cyclic-nucleotide 3'-phosphodiesterase
ncbi_25988755	2.78748	0.0101615	A1Q1_05243	SSS1-ER protein-translocase complex subunit
ncbi_25988756	4.81258	0	A1Q1_05244	Uncharacterized protein
ncbi_25988758	3.67162	0	A1Q1_05246	DSBA-like thioredoxin domain-containing protein
ncbi_25988759	2.48322	5.80485e-09	A1Q1_05247	Fluoride ion transporter CrcB
ncbi_25988760	3.87275	2.77776e-263	A1Q1_05248	Proline dehydrogenase (EC 1.5.5.2)
ncbi_25988761	1.6915	1.02544e-12	A1Q1_05249	Uncharacterized protein
ncbi_25988772	1.33439	1.65013e-16	A1Q1_05260	Uncharacterized protein
ncbi_25988774	2.83757	4.85083e-16	A1Q1_05262	Enoyl reductase (ER) domain-containing protein
ncbi_25988775	2.70288	4.68499e-42	A1Q1_05263	HPP family protein
ncbi_25988776	4.37789	2.98066e-05	A1Q1_05264	Uncharacterized protein
ncbi_25988777	2.35604	1.48293e-06	A1Q1_05265	Alcohol dehydrogenase
ncbi_25988778	6.50016	9.74287e-09	A1Q1_05266	Glycosyltransferase
ncbi_25988780	3.30249	0.0287852	A1Q1_05268	Nicotinamide mononucleotide permease
ncbi_25988781	3.78632	4.70305e-08	A1Q1_05269	Beta-1,3-mannanase
ncbi_25988793	2.34486	3.35988e-10	A1Q1_05281	Protein-vacuolar targeting-related protein
ncbi_25988794	3.4268	1.62273e-123	A1Q1_05282	Histone H2B
ncbi_25988795	4.07056	2.03842e-106	A1Q1_05283	Histone H2A
ncbi_25988796	6.43399	3.92988e-272	A1Q1_05284	Histone H3
ncbi_25988797	3.822	3.06253e-23	A1Q1_05285	VOC domain-containing protein
ncbi_25988798	4.75151	5.15423e-156	A1Q1_05286	Phenazine biosynthesis PhzC/PhzF protein
ncbi_25988799	4.62738	3.25355e-66	A1Q1_05287	Replication factor C subunit 4
ncbi_25988804	2.98355	1.23056e-57	A1Q1_05292	Uncharacterized protein
ncbi_25988809	2.43338	0.0019265	A1Q1_05297	Uncharacterized protein
ncbi_25988811	2.24405	7.0076e-51	A1Q1_05299	Tetracycline efflux protein
ncbi_25988817	4.57152	0	A1Q1_05305	amidase (EC 3.5.1.4)
ncbi_25988821	4.60201	8.99676e-06	A1Q1_05309	2,5-dichloro-2,5-cyclohexadiene-1,4-diol dehydrogenase
ncbi_25988825	10.9991	0.00576486	A1Q1_05313	peptide-methionine (S)-S-oxide reductase (EC 1.8.4.11) (Peptide-methionine (S)-S-oxide reductase)
ncbi_25988830	1.2143	0.000637994	A1Q1_05318	UNC-45/Cro1/She4 central domain-containing protein
ncbi_25988836	2.47408	6.49686e-13	A1Q1_05324	Peptidyl-prolyl cis-trans isomerase (PPIase) (EC 5.2.1.8)
ncbi_25988837	2.181	9.1175e-39	A1Q1_05325	Putative sensor domain-containing protein
ncbi_25988838	3.67187	2.96887e-161	A1Q1_05326	Aromatic amino acid transaminase
ncbi_25988840	1.58831	6.23133e-37	A1Q1_05328	Mob1 family protein
ncbi_25988842	2.61848	3.23658e-254	A1Q1_05330	Scaffold protein Nfu/NifU N-terminal domain-containing protein
ncbi_25988843	1.75114	2.03233e-144	A1Q1_05331	ATPase
ncbi_25988844	1.41609	5.08166e-06	A1Q1_05332	Uncharacterized protein
ncbi_25988845	1.32388	1.88486e-33	A1Q1_05333	Right handed beta helix domain-containing protein
ncbi_25988854	1.85738	2.96729e-16	A1Q1_05342	Autophagy-related protein 14
ncbi_25988861	1.47329	2.09757e-05	A1Q1_05349	Ankyrin domain-containing protein
ncbi_25988864	1.6056	3.81737e-16	A1Q1_05352	tRNA(adenine(34)) deaminase (EC 3.5.4.33)
ncbi_25988868	1.02342	9.95123e-08	A1Q1_05356	ATP synthase mitochondrial F1 complex assembly factor 1
ncbi_25988870	1.33292	5.40675e-29	A1Q1_05358	Ubiquitin-activating enzyme E1-like
ncbi_25988876	1.02961	2.67237e-07	A1Q1_05364	Phosphoglycerate mutase
ncbi_25988881	2.66903	0.0143568	A1Q1_05369	Proteophosphoglycan ppg4
ncbi_25988887	2.06035	8.57977e-29	A1Q1_05375	DUF1446-domain-containing protein
ncbi_25988889	1.01158	0.00172294	A1Q1_05377	Mandelate racemase/muconate lactonizing enzyme
ncbi_25988895	3.90476	2.25633e-138	A1Q1_05383	General alpha-glucoside permease
ncbi_25988897	2.36774	8.72194e-90	A1Q1_05385	ATP binding protein
ncbi_25988899	2.98329	9.99143e-38	A1Q1_05387	Uncharacterized protein
ncbi_25988909	3.83478	1.43265e-37	A1Q1_05397	Mandelate racemase/muconate lactonizing enzyme
ncbi_25988912	1.89621	1.99564e-54	A1Q1_05400	Uncharacterized protein
ncbi_25988913	3.0672	4.40972e-126	A1Q1_05401	Uncharacterized protein
ncbi_25988914	1.155	3.53929e-17	A1Q1_05402	Uncharacterized protein
ncbi_25988915	3.40838	8.50003e-31	A1Q1_05403	Clp1-like protein
ncbi_25988917	1.63956	0.0301857	A1Q1_05405	Nucleoside transporter
ncbi_25988924	1.98448	0.0448626	A1Q1_05412	Uncharacterized protein
ncbi_25988930	1.97836	0.00596253	A1Q1_05418	Nectarin 1
ncbi_25988932	4.04738	3.20518e-41	A1Q1_05420	F-box domain-containing protein
ncbi_25988933	3.84421	8.98918e-05	A1Q1_05421	Uncharacterized protein
ncbi_25988939	9.91936	0.000389822	A1Q1_05427	Uncharacterized protein
ncbi_25988941	1.36506	2.22064e-37	A1Q1_05429	CCT-theta
ncbi_25988942	2.69444	5.65753e-27	A1Q1_05430	thymidylate synthase (EC 2.1.1.45)
ncbi_25988943	1.06838	0.0097655	A1Q1_05431	U2A'/phosphoprotein 32 family A C-terminal domain-containing protein
ncbi_25988945	10.8647	0.00153	A1Q1_05433	Uncharacterized protein
ncbi_25988947	9.24	0.0309467	A1Q1_05435	Uncharacterized protein
ncbi_25988950	1.96564	2.12545e-28	A1Q1_05438	Uncharacterized protein
ncbi_25988964	1.59823	8.3106e-68	A1Q1_05452	Glucose oxidase
ncbi_25988965	1.21789	4.27902e-20	A1Q1_05453	Peptidase A1 domain-containing protein
ncbi_25988966	1.56877	9.35721e-12	A1Q1_05454	Peptide alpha-N-acetyltransferase
ncbi_25988969	2.11304	1.13713e-08	A1Q1_05457	BTB domain-containing protein
ncbi_25988972	10.0302	0.0281584	A1Q1_05460	Uncharacterized protein
ncbi_25988980	11.498	1.61163e-07	A1Q1_05468	Multifunctional fusion protein [Includes: Delta-1-pyrroline-5-carboxylate dehydrogenase (P5C dehydrogenase) (L-glutamate gamma-semialdehyde dehydrogenase); L-glutamate gamma-semialdehyde dehydrogenase (EC 1.2.1.88)]
ncbi_25989000	13.1867	1.40172e-08	A1Q1_05488	Uncharacterized protein
ncbi_25989002	3.69208	0.00170324	A1Q1_05490	Peptidase S9 prolyl oligopeptidase catalytic domain-containing protein
ncbi_25989006	1.91811	9.2566e-219	A1Q1_05494	Catalase (EC 1.11.1.6)
ncbi_25989008	3.85928	1.45093e-212	A1Q1_05496	L-xylulose reductase
ncbi_25989009	3.83996	6.47965e-140	A1Q1_05497	Serine aminopeptidase S33 domain-containing protein
ncbi_25989010	1.20357	1.49933e-05	A1Q1_05498	Uncharacterized protein
ncbi_25989018	5.90924	2.86756e-218	A1Q1_05506	D-lactaldehyde dehydrogenase
ncbi_25989019	5.21294	6.82369e-92	A1Q1_05507	Uncharacterized protein
ncbi_25989020	6.80251	2.20424e-26	A1Q1_05508	Uncharacterized protein
ncbi_25989023	2.68092	4.14254e-174	A1Q1_05511	L-glutamate gamma-semialdehyde dehydrogenase (EC 1.2.1.88) (L-glutamate gamma-semialdehyde dehydrogenase)
ncbi_25989024	1.34967	2.21106e-11	A1Q1_05512	Calpain catalytic domain-containing protein
ncbi_25989030	2.06917	2.26889e-267	A1Q1_05518	Endopeptidase
ncbi_25989031	1.74122	1.11049e-41	A1Q1_05519	Choline/carnitine acyltransferase domain-containing protein
ncbi_25989039	1.04727	8.78428e-06	A1Q1_05527	Anaphase-promoting complex subunit 5 (Cyclosome subunit 5)
ncbi_25989043	1.88939	8.56516e-07	A1Q1_05531	Uncharacterized protein
ncbi_25989044	3.45528	1.57622e-40	A1Q1_05532	WH2 domain-containing protein
ncbi_25989047	1.89527	1.57874e-44	A1Q1_05535	DUF300-domain-containing protein
ncbi_25989049	1.03557	3.57387e-06	A1Q1_05537	Ubiquitin-like domain-containing protein
ncbi_25989050	3.17773	0	A1Q1_05538	Histone deacetylase (EC 3.5.1.98)
ncbi_25989051	1.72794	1.99866e-25	A1Q1_05539	RING-type E3 ubiquitin transferase (EC 2.3.2.27) (Peroxin-10)
ncbi_25989061	7.89007	9.44171e-10	A1Q1_05549	Uncharacterized protein
ncbi_25989062	4.20083	0	A1Q1_05550	Dienelactone hydrolase domain-containing protein
ncbi_25989063	1.77386	1.50711e-18	A1Q1_05551	Aminotransferase class I/classII large domain-containing protein
ncbi_25989064	1.68304	4.57501e-10	A1Q1_05552	CUE domain-containing protein
ncbi_25989065	1.13228	1.99922e-14	A1Q1_05553	Metal iron transporter
ncbi_25989066	1.53674	3.23785e-28	A1Q1_05554	Uncharacterized protein
ncbi_25989067	1.35224	1.54397e-39	A1Q1_05555	Outer membrane protein
ncbi_25989068	1.90576	1.13096e-06	A1Q1_05556	Major facilitator superfamily (MFS) profile domain-containing protein
ncbi_25989085	3.58317	0.00208921	A1Q1_05573	Fatty acid hydroxylase domain-containing protein
ncbi_25989086	1.62577	6.04301e-14	A1Q1_05574	Short-chain dehydrogenase/reductase 3 (Retinal short-chain dehydrogenase/reductase 1)
ncbi_25989089	1.60012	1.91368e-11	A1Q1_05577	T6SS Phospholipase effector Tle1-like catalytic domain-containing protein
ncbi_25989091	5.96946	1.63005e-05	A1Q1_05579	Secreted protein
ncbi_25989093	3.84338	0.0395201	A1Q1_05581	Uncharacterized protein
ncbi_25989095	3.24983	1.03332e-11	A1Q1_05583	Uncharacterized protein
ncbi_25989102	1.70993	6.42272e-138	A1Q1_05590	PRP1 splicing factor N-terminal domain-containing protein
ncbi_25989103	1.2802	2.05699e-36	A1Q1_05591	Nucleotide binding protein
ncbi_25989104	1.05988	1.07527e-38	A1Q1_05592	Hypoxia up-regulated 1
ncbi_25989105	4.57309	1.3014e-47	A1Q1_05593	Uncharacterized protein
ncbi_25989108	4.96763	6.51432e-37	A1Q1_05596	F-box domain-containing protein
ncbi_25989109	11.8626	8.1513e-07	A1Q1_05597	Uncharacterized protein
ncbi_25989113	5.50096	0	A1Q1_05601	Carboxylic acid transport protein
ncbi_25989114	2.92125	6.56065e-67	A1Q1_05602	Acyl-CoA dehydrogenase, C-terminal domain containing protein
ncbi_25989115	2.97023	9.48258e-09	A1Q1_05603	Uncharacterized protein
ncbi_25989116	5.14913	3.3949e-36	A1Q1_05604	Alpha/beta hydrolase fold-3 domain-containing protein
ncbi_25989117	1.01279	0.00564448	A1Q1_05605	Alpha/beta hydrolase fold-3 domain-containing protein
ncbi_25989118	2.07576	4.39369e-07	A1Q1_05606	Methyltransferase type 11 domain-containing protein
ncbi_25989119	1.72125	0.0199625	A1Q1_05607	Carboxylesterase type B domain-containing protein
ncbi_25989120	2.93839	1.0645e-27	A1Q1_05608	Long-chain-fatty-acid--CoA ligase
ncbi_25989121	2.54083	4.30201e-166	A1Q1_05609	C2H2-type domain-containing protein
ncbi_25989122	1.43913	2.38904e-05	A1Q1_05610	F-box domain-containing protein
ncbi_25989123	1.19667	1.62482e-53	A1Q1_05611	protein disulfide-isomerase (EC 5.3.4.1)
ncbi_25989124	1.97604	8.18064e-120	A1Q1_05612	26S proteasome regulatory subunit
ncbi_25989126	1.08091	1.87811e-15	A1Q1_05614	Uncharacterized protein
ncbi_25989132	1.00133	1.99725e-13	A1Q1_05620	Peroxisomal biogenesis factor 11
ncbi_25989133	4.29339	3.91001e-38	A1Q1_05621	Kinesin-related motor protein involved in mitotic spindle positioning, Kip3p
ncbi_25989134	1.55261	0.000197583	A1Q1_05622	Uncharacterized protein
ncbi_25989135	1.52366	4.10013e-43	A1Q1_05623	Glutamate carboxypeptidase protein
ncbi_25989136	3.62872	3.57738e-28	A1Q1_05624	hydroxyisourate hydrolase (EC 3.5.2.17)
ncbi_25989137	3.26849	0	A1Q1_05625	Multidrug resistance protein
ncbi_25989138	1.64835	2.53576e-36	A1Q1_05626	Uncharacterized protein
ncbi_25989139	1.66695	5.58074e-12	A1Q1_05627	Metallo-beta-lactamase domain-containing protein
ncbi_25989140	2.88498	2.02795e-06	A1Q1_05628	Synaptobrevin homolog YKT6
ncbi_25989142	4.37171	0	A1Q1_05630	Oxidoreductase
ncbi_25989145	2.28424	5.69769e-16	A1Q1_05633	Adipose-regulatory protein
ncbi_25989151	3.06081	3.07239e-40	A1Q1_05639	F-box domain-containing protein
ncbi_25989152	1.92896	2.69393e-15	A1Q1_05640	F-box domain-containing protein
ncbi_25989153	5.24918	0.000462106	A1Q1_05641	F-box domain-containing protein
ncbi_25989162	1.14205	2.40081e-07	A1Q1_05650	Signal recognition particle protein
ncbi_25989168	1.21288	2.20044e-11	A1Q1_05656	RING-type E3 ubiquitin transferase (EC 2.3.2.27)
ncbi_25989171	1.03189	3.34238e-20	A1Q1_05659	Cytoplasm protein
ncbi_25989173	2.47822	0.00381167	A1Q1_05661	N-acetyltransferase domain-containing protein
ncbi_25989174	9.84914	0.00120861	A1Q1_05662	Zn(2)-C6 fungal-type domain-containing protein
ncbi_25989176	12.1639	0.0001358	A1Q1_05664	Secreted protein
ncbi_25989180	1.6229	5.72974e-50	A1Q1_05668	Uncharacterized protein
ncbi_25989182	2.40134	3.83967e-47	A1Q1_05670	Arrestin-like N-terminal domain-containing protein
ncbi_25989183	1.39207	5.04707e-37	A1Q1_05671	DNA helicase
ncbi_25989185	1.0416	1.21674e-20	A1Q1_05673	Membrane organization and biogenesis-related protein
ncbi_25989190	2.61851	1.96947e-09	A1Q1_05678	Proteinase inhibitor I4 serpin
ncbi_25989193	2.7516	4.7426e-29	A1Q1_05681	Serpin domain-containing protein
ncbi_25989202	1.23401	1.90123e-44	A1Q1_05690	Branched-chain-amino-acid transaminase
ncbi_25989205	3.40071	9.15888e-27	A1Q1_05693	Thiopurine S-methyltransferase
ncbi_25989214	3.48962	0	A1Q1_05702	DNA repair protein RAD5
ncbi_25989215	2.53589	5.29292e-07	A1Q1_05703	cDENN domain-containing protein
ncbi_25989216	14.2991	5.18349e-15	A1Q1_05704	Alpha-galactosidase
ncbi_25989217	3.7769	5.09981e-16	A1Q1_05705	Long-chain-fatty-acid--CoA ligase
ncbi_25989218	3.03719	0.000261716	A1Q1_05706	Uncharacterized protein
ncbi_25989220	1.01353	9.86001e-11	A1Q1_05708	TRIP4/RQT4 C2HC5-type zinc finger domain-containing protein
ncbi_25989222	1.21723	9.97636e-06	A1Q1_05710	Zinc finger PHD-type domain-containing protein
ncbi_25989226	1.77509	2.12248e-35	A1Q1_05714	BZIP domain-containing protein
ncbi_25989236	1.23626	1.738e-15	A1Q1_05724	Leucyl aminopeptidase
ncbi_25989241	2.05019	1.02261e-100	A1Q1_05729	Major facilitator superfamily (MFS) profile domain-containing protein
ncbi_25989242	1.68014	3.17928e-30	A1Q1_05730	Phosphoadenosine phosphosulphate reductase domain-containing protein
ncbi_25989243	1.02351	2.36094e-46	A1Q1_05731	BTB domain-containing protein
ncbi_25989244	7.63512	2.20957e-205	A1Q1_05732	Anti-silencing function protein 1
ncbi_25989245	1.77215	6.25442e-174	A1Q1_05733	glutamine--tRNA ligase (EC 6.1.1.18) (Glutaminyl-tRNA synthetase)
ncbi_25989249	2.21943	1.74404e-45	A1Q1_05737	Uncharacterized protein
ncbi_25989250	1.57433	8.78201e-33	A1Q1_05738	Uncharacterized protein
ncbi_25989251	1.5658	0.000141014	A1Q1_05739	P-loop containing nucleoside triphosphate hydrolase protein
ncbi_25989253	1.69564	0.0491912	A1Q1_05741	Ornithine cyclodeaminase
ncbi_25989255	4.17606	0.00174402	A1Q1_05743	Uncharacterized protein
ncbi_25989257	5.2647	0.000465588	A1Q1_05745	Uncharacterized protein
ncbi_25989258	4.17296	0.0163848	A1Q1_05746	Uncharacterized protein
ncbi_25989259	9.32867	0.00600492	A1Q1_05747	Restin-like protein
ncbi_25989260	2.34743	0.0153954	A1Q1_05748	Peptidase A1 domain-containing protein
ncbi_25989261	3.90179	0.00560151	A1Q1_05749	Putative pyridoxamine 5-phosphate oxidase, FMN-binding protein
ncbi_25989262	6.48164	3.01361e-38	A1Q1_05750	Transporter
ncbi_25989264	1.7711	2.61653e-06	A1Q1_05752	Cystathionine beta-lyase
ncbi_25989268	4.65746	0.00400629	A1Q1_05756	Uncharacterized protein
ncbi_25989270	7.18982	0.0230494	A1Q1_05758	RNase H type-1 domain-containing protein
ncbi_25989272	12.1001	2.48035e-08	A1Q1_05760	Uncharacterized protein
ncbi_25989273	3.99126	1.49872e-11	A1Q1_05761	RNase H type-1 domain-containing protein
ncbi_25989274	1.77876	3.91001e-38	A1Q1_05762	Uncharacterized protein
ncbi_25989275	3.10219	1.71251e-110	A1Q1_05763	Uncharacterized protein
ncbi_25989277	1.56708	1.95889e-16	A1Q1_05765	DUF4211 domain-containing protein
ncbi_25989278	2.75883	9.83724e-75	A1Q1_05766	ADP-ribosylglycohydrolase, putative
ncbi_25989279	2.05278	0.0348984	A1Q1_05767	Class II aldolase/adducin domain-containing protein
ncbi_25989300	4.2082	2.59641e-105	A1Q1_05788	Peroxisome assembly protein
ncbi_25989301	1.03908	2.15145e-08	A1Q1_05789	T-cell immunomodulatory protein TIP C2 domain-containing protein
ncbi_25989302	3.72528	0.0111888	A1Q1_05790	Uncharacterized protein
ncbi_25989310	1.17975	0.0150738	A1Q1_05798	Non-haem dioxygenase N-terminal domain-containing protein
ncbi_25989314	6.61747	7.23326e-28	A1Q1_05802	Gastricsin
ncbi_25989317	2.0954	4.03484e-40	A1Q1_05805	Uncharacterized protein
ncbi_25989318	3.81177	0	A1Q1_05806	Palmitoyl-protein thioesterase 1 (EC 3.1.2.22) (Palmitoyl-protein hydrolase 1)
ncbi_25989319	3.40111	4.75421e-148	A1Q1_05807	Expansin family protein
ncbi_25989320	4.02418	1.84331e-09	A1Q1_05808	Uncharacterized protein
ncbi_25989322	3.17731	0	A1Q1_05810	Amino acid transporter transmembrane domain-containing protein
ncbi_25989323	1.89417	1.48373e-14	A1Q1_05811	Amidohydrolase-related domain-containing protein
ncbi_25989324	1.23992	3.20147e-06	A1Q1_05812	Salicylate hydroxylase
ncbi_25989326	4.01125	1.48011e-26	A1Q1_05814	Formin GTPase-binding domain-containing protein
ncbi_25989329	1.57507	4.09721e-124	A1Q1_05817	Cytoplasm protein
ncbi_25989330	1.73496	4.91684e-193	A1Q1_05818	3-isopropylmalate dehydratase (EC 4.2.1.33) (Alpha-IPM isomerase) (Isopropylmalate isomerase)
ncbi_25989331	11.5637	3.5656e-05	A1Q1_05819	Uncharacterized protein
ncbi_25989332	2.42739	1.25499e-09	A1Q1_05820	Uncharacterized protein
ncbi_25989333	1.71832	1.82233e-12	A1Q1_05821	Ricin B lectin domain-containing protein
ncbi_25989335	5.56369	0	A1Q1_05823	Short-chain dehydrogenase
ncbi_25989336	4.42254	1.39229e-170	A1Q1_05824	Phenazine biosynthesis PhzC/PhzF protein
ncbi_25989337	2.84801	4.57049e-293	A1Q1_05825	Ada3 protein (Ngg1 protein)
ncbi_25989339	5.19827	1.65271e-47	A1Q1_05827	Xylitol dehydrogenase
ncbi_25989340	2.3343	1.27202e-13	A1Q1_05828	Replication factor C subunit 5
ncbi_25989359	2.08458	8.60315e-43	A1Q1_05847	Mitochondrion protein
ncbi_25989361	1.32219	7.5449e-08	A1Q1_05849	Maintenance of ploidy protein mob2
ncbi_25989363	1.40267	8.66978e-11	A1Q1_05851	F-box domain-containing protein
ncbi_25989367	3.35797	2.70541e-226	A1Q1_05855	Proteasome subunit beta
ncbi_25989374	2.51588	5.64191e-62	A1Q1_05862	Golgi apparatus membrane protein TVP38 (Golgi apparatus membrane protein tvp38)
ncbi_25989375	1.81752	3.52812e-33	A1Q1_05863	Uncharacterized protein
ncbi_25989383	2.31556	3.12315e-10	A1Q1_05871	Uncharacterized protein
ncbi_25989389	3.75001	5.89107e-68	A1Q1_05877	Transmembrane protein
ncbi_25989392	5.49663	0	A1Q1_05880	Uncharacterized protein
ncbi_25989394	1.61642	0.0027754	A1Q1_05882	COPII-coated vesicle protein
ncbi_25989395	1.65836	1.62844e-29	A1Q1_05883	Uncharacterized protein
ncbi_25989396	3.61038	2.21708e-53	A1Q1_05884	Uncharacterized protein
ncbi_25989398	2.76405	5.77818e-123	A1Q1_05886	Protein-vacuolar targeting-related protein
ncbi_25989400	2.03553	8.06143e-17	A1Q1_05888	Translocon-associated protein subunit alpha
ncbi_25989401	1.15195	6.85468e-25	A1Q1_05889	Aerobic respiration-related protein
ncbi_25989402	2.8206	8.56639e-37	A1Q1_05890	6-phosphogluconate dehydrogenase NADP-binding domain-containing protein
ncbi_25989404	1.91515	2.43511e-26	A1Q1_05892	Uncharacterized protein
ncbi_25989405	1.51475	2.67618e-19	A1Q1_05893	Glyceraldehyde 3-phosphate dehydrogenase
ncbi_25989411	2.14799	1.06722e-29	A1Q1_05899	2-oxoadipate dioxygenase/decarboxylase (EC 1.13.11.93) (2-hydroxyglutarate synthase)
ncbi_25989416	3.36869	1.80967e-64	A1Q1_05904	Endopeptidase
ncbi_25989417	1.41037	1.47518e-55	A1Q1_05905	Ribitol kinase
ncbi_25989419	2.82949	6.45799e-39	A1Q1_05907	DNA topoisomerase (EC 5.6.2.1)
ncbi_25989429	1.98611	1.68905e-23	A1Q1_05917	Protein YAE1 (Protein yae1)
ncbi_25989430	2.64014	0.00153919	A1Q1_05918	DNA helicase
ncbi_25989431	2.01925	6.41239e-38	A1Q1_05919	Proteasome subunit beta
ncbi_25989439	3.08352	2.96821e-07	A1Q1_05927	Zinc finger GRF-type domain-containing protein
ncbi_25989448	6.89222	1.53641e-139	A1Q1_05936	SCP2 domain-containing protein
ncbi_25989450	1.11145	0.00805703	A1Q1_05938	Uncharacterized protein
ncbi_25989454	1.22426	0.00314025	A1Q1_05942	Tubulin beta chain
ncbi_25989461	4.57186	0.00494969	A1Q1_05949	Uncharacterized protein
ncbi_25989462	6.04973	7.43011e-116	A1Q1_05950	Fe2OG dioxygenase domain-containing protein
ncbi_25989463	2.48161	2.01339e-24	A1Q1_05951	Endopeptidase
ncbi_25989465	9.26131	0.000773781	A1Q1_05953	Carboxylesterase type B domain-containing protein
ncbi_25989471	1.00579	0.00607232	A1Q1_05959	Splicing factor YJU2
ncbi_25989472	1.61318	0.0415176	A1Q1_05960	Dipeptidase (EC 3.4.13.19)
ncbi_25989491	9.89482	0.0293614	A1Q1_05979	Uncharacterized protein
ncbi_25989494	13.5043	2.68004e-09	A1Q1_05982	Uncharacterized protein
ncbi_25989495	1.43082	0.00145404	A1Q1_05983	Uncharacterized protein
ncbi_25989498	1.07904	1.30459e-05	A1Q1_05986	Uncharacterized protein
ncbi_25989501	1.10291	1.58355e-52	A1Q1_05989	acetyl-CoA C-acetyltransferase (EC 2.3.1.9)
ncbi_25989506	4.23261	1.12675e-09	A1Q1_05994	Uncharacterized protein
ncbi_25989509	1.82045	5.12245e-70	A1Q1_05997	Galactose oxidase
ncbi_25989511	2.27463	3.45996e-115	A1Q1_05999	Aminoglycoside phosphotransferase domain-containing protein
ncbi_25989512	2.50279	0.0480725	A1Q1_06000	ER membrane protein complex subunit 6
ncbi_25989514	3.67445	1.14102e-61	A1Q1_06002	NADH dehydrogenase [ubiquinone] 1 alpha subcomplex assembly factor 3
ncbi_25989515	2.46192	1.26001e-43	A1Q1_06003	Uncharacterized protein
ncbi_25989517	1.69457	8.81744e-44	A1Q1_06005	Coenzyme Q-binding protein COQ10 START domain-containing protein
ncbi_25989520	4.69259	3.2385e-34	A1Q1_06008	Spore coat protein
ncbi_25989521	13.1419	7.9148e-09	A1Q1_06009	Uncharacterized protein
ncbi_25989522	4.58164	0.00420839	A1Q1_06010	BRCT domain-containing protein
ncbi_25989524	4.60912	1.35287e-108	A1Q1_06012	Beta-lactamase
ncbi_25989525	5.19921	9.09419e-10	A1Q1_06013	Uncharacterized protein
ncbi_25989536	1.73493	0.0257104	A1Q1_06024	Uncharacterized protein
ncbi_25989537	2.89352	7.72179e-43	A1Q1_06025	Mog1p/PsbP-like protein
ncbi_25989547	1.32571	0.0274846	A1Q1_06035	Nucleus protein
ncbi_25989553	2.85242	7.57988e-64	A1Q1_06041	Uncharacterized protein
ncbi_25989560	1.28952	0.000114439	A1Q1_06048	Riboflavin kinase (EC 2.7.1.26) (Flavin mononucleotide kinase 1)
ncbi_25989562	1.99002	3.99063e-32	A1Q1_06050	Hydrolase
ncbi_25989570	2.079	2.18714e-134	A1Q1_06058	Hmp1 protein
ncbi_25989581	1.16649	0.00160965	A1Q1_06069	Uncharacterized protein
ncbi_25989586	7.06508	0	A1Q1_06074	Major facilitator superfamily (MFS) profile domain-containing protein
ncbi_25989591	1.41381	0.0433908	A1Q1_06079	Uncharacterized protein
ncbi_25989592	2.17423	3.83745e-255	A1Q1_06080	Uncharacterized protein
ncbi_25989598	1.91613	2.50205e-164	A1Q1_06086	Histone H3
ncbi_25989599	1.14431	1.12125e-53	A1Q1_06087	Sorbitol dehydrogenase
ncbi_25989603	1.03425	2.39675e-12	A1Q1_06091	Peptidase M20 dimerisation domain-containing protein
ncbi_25989605	2.34384	3.06745e-84	A1Q1_06093	Uncharacterized protein
ncbi_25989606	3.09871	6.50728e-06	A1Q1_06094	Transmembrane protein
ncbi_25989607	1.16879	1.22115e-12	A1Q1_06095	Uncharacterized protein
ncbi_25989613	4.68723	2.41843e-17	A1Q1_06101	Ubiquitin carboxyl-terminal hydrolase (EC 3.4.19.12)
ncbi_25989616	2.25843	1.53007e-150	A1Q1_06104	Uncharacterized protein
ncbi_25989618	1.65955	4.30145e-20	A1Q1_06106	NCA2-domain-containing protein
ncbi_25989619	2.83457	1.19654e-08	A1Q1_06107	CFEM domain-containing protein
ncbi_25989621	2.67945	2.38548e-73	A1Q1_06109	Uncharacterized protein
ncbi_25989622	1.0256	0.00171182	A1Q1_06110	Pyridoxamine 5'-phosphate oxidase Alr4036 family FMN-binding domain-containing protein
ncbi_25989623	4.46973	0	A1Q1_06111	Nucleoside-diphosphate-sugar epimerase family protein
ncbi_25989624	4.48585	2.97764e-16	A1Q1_06112	Uncharacterized protein
ncbi_25989625	2.82405	2.84783e-38	A1Q1_06113	Myb-like domain-containing protein
ncbi_25989626	2.6841	3.03979e-95	A1Q1_06114	Uncharacterized protein
ncbi_25989628	3.24742	3.80419e-21	A1Q1_06116	Uncharacterized protein
ncbi_25989629	2.85889	7.28277e-152	A1Q1_06117	Protein OS-9 homolog
ncbi_25989634	1.0469	1.20102e-46	A1Q1_06122	Zn(2)-C6 fungal-type domain-containing protein
ncbi_25989635	2.06392	4.26698e-06	A1Q1_06123	ABM domain-containing protein
ncbi_25989638	2.02266	4.37157e-101	A1Q1_06126	Putative lipase
ncbi_25989648	1.08059	9.64254e-10	A1Q1_06136	HIG1 domain-containing protein
ncbi_25989651	3.71937	7.6012e-08	A1Q1_06139	Alginate lyase
ncbi_25989660	1.44218	1.62515e-91	A1Q1_06148	Vesicular-fusion protein
ncbi_25989666	1.98618	1.47697e-102	A1Q1_06154	ER to golgi family transport-related protein
ncbi_25989667	1.05723	7.78727e-05	A1Q1_06155	Actin-related protein 2/3 complex subunit 5
ncbi_25989668	1.05226	1.5827e-10	A1Q1_06156	Agmatinase
ncbi_25989671	1.04907	0.00236523	A1Q1_06159	RINT-1 family protein
ncbi_25989672	2.57788	1.03679e-57	A1Q1_06160	Uncharacterized protein
ncbi_25989673	5.62599	1.24696e-147	A1Q1_06161	Amino acid transporter transmembrane domain-containing protein
ncbi_25989676	2.31993	0	A1Q1_06164	Xenobiotic-transporting ATPase
ncbi_25989682	4.60439	0	A1Q1_06170	Serine aminopeptidase S33 domain-containing protein
ncbi_25989683	1.87523	1.741e-13	A1Q1_06171	Protein transport protein BOS1
ncbi_25989693	3.38728	2.27963e-10	A1Q1_06181	DNA primase large subunit
ncbi_25989696	1.55874	0.00324203	A1Q1_06184	PARP-type domain-containing protein
ncbi_25989698	1.4853	4.74468e-53	A1Q1_06186	Inorganic phosphate transporter pho88
ncbi_25989704	1.19295	0.000129249	A1Q1_06192	Phosphoribosyl-ATP diphosphatase
ncbi_25989713	9.2384	0.0431442	A1Q1_06201	Uncharacterized protein
ncbi_25989714	1.73895	5.21626e-19	A1Q1_06202	Uncharacterized protein
ncbi_25989715	1.71382	4.88906e-08	A1Q1_06203	Uncharacterized protein
ncbi_25989723	4.12135	0	A1Q1_06211	Sulfatase-modifying factor enzyme domain-containing protein
ncbi_25989724	1.15693	1.32398e-59	A1Q1_06212	SEC63 domain-containing protein
ncbi_25989728	1.93204	1.7021e-143	A1Q1_06216	Uncharacterized protein
ncbi_25989733	1.41301	2.03174e-92	A1Q1_06221	Wax synthase domain-containing protein
ncbi_25989734	1.69141	0.000635891	A1Q1_06222	Uncharacterized protein
ncbi_25989738	1.41872	4.21766e-34	A1Q1_06226	Pex3p
ncbi_25989742	3.02631	0.00643855	A1Q1_06230	Cytokine inducing-glycoprotein
ncbi_25989743	2.18192	2.36898e-09	A1Q1_06231	Mid2 domain-containing protein
ncbi_25989745	3.36944	1.46229e-22	A1Q1_06233	Uncharacterized protein
ncbi_25989746	1.43098	4.66623e-98	A1Q1_06234	dynamin GTPase (EC 3.6.5.5)
ncbi_25989748	1.93289	3.29973e-43	A1Q1_06236	Uncharacterized protein
ncbi_25989749	1.16931	0.000206208	A1Q1_06237	Uncharacterized protein
ncbi_25989751	4.18821	0	A1Q1_06239	Transcription initiation factor TFIID subunit 1
ncbi_25989753	3.48606	0	A1Q1_06241	FAD/NAD(P)-binding domain-containing protein
ncbi_25989754	3.47732	3.16873e-06	A1Q1_06242	Uncharacterized protein
ncbi_25989755	2.02194	4.79023e-14	A1Q1_06243	Uncharacterized protein
ncbi_25989756	2.74913	0.000439948	A1Q1_06244	Uncharacterized protein
ncbi_25989757	2.31143	1.00518e-153	A1Q1_06245	Major facilitator superfamily (MFS) profile domain-containing protein
ncbi_25989761	2.94463	6.30453e-35	A1Q1_06249	Uncharacterized protein
ncbi_25989763	2.82375	3.6799e-10	A1Q1_06251	Uncharacterized protein
ncbi_25989764	2.11843	8.2466e-12	A1Q1_06252	Uncharacterized protein
ncbi_25989770	4.09013	0	A1Q1_06258	Cyclohydrolase
ncbi_25989775	1.37199	0.000619711	A1Q1_06263	Uncharacterized protein
ncbi_25989777	1.21457	8.04278e-14	A1Q1_06265	PWWP domain-containing protein
ncbi_25989779	1.50269	2.61838e-83	A1Q1_06267	Integral to membrane protein
ncbi_25989789	6.7556	5.13195e-59	A1Q1_06277	Uncharacterized protein
ncbi_25989792	1.34509	0.000357672	A1Q1_06280	Uncharacterized protein
ncbi_25989793	1.05675	6.45288e-07	A1Q1_06281	Uncharacterized protein
ncbi_25989795	1.5746	0.0164308	A1Q1_06283	Uncharacterized protein
ncbi_25989799	5.16037	2.63786e-58	A1Q1_06287	Isochorismatase-like domain-containing protein
ncbi_25989800	1.26282	7.67108e-166	A1Q1_06288	Inositol-3-phosphate synthase (EC 5.5.1.4) (Myo-inositol 1-phosphate synthase)
ncbi_25989804	2.67755	4.40516e-18	A1Q1_06292	Cell division control protein 14
ncbi_25989810	3.57465	1.37811e-75	A1Q1_06298	Dehydrogenase
ncbi_25989820	3.20493	6.20855e-54	A1Q1_06308	Mss4-like protein
ncbi_25989821	4.04075	0	A1Q1_06309	Condensin complex subunit 2
ncbi_25989822	1.45894	9.48362e-168	A1Q1_06310	Endoplasmic oxidoreductin 1
ncbi_25989825	1.41428	0.000740433	A1Q1_06313	Uncharacterized protein
ncbi_25989826	1.89314	2.72831e-129	A1Q1_06314	MARVEL domain-containing protein
ncbi_25989827	1.25679	0.0001211	A1Q1_06315	Diaminopimelate decarboxylase
ncbi_25989832	2.1568	3.0561e-26	A1Q1_06320	Acyl-CoA thioesterase-like C-terminal domain-containing protein
ncbi_25989833	2.32168	2.45854e-66	A1Q1_06321	Uncharacterized protein
ncbi_25989834	5.24549	0.000480644	A1Q1_06322	Uncharacterized protein
ncbi_25989835	1.83434	2.66961e-08	A1Q1_06323	Oxidoreductase/aldolase
ncbi_25989843	1.59169	0.00176655	A1Q1_06331	alcohol dehydrogenase (EC 1.1.1.1)
ncbi_25989844	2.90636	5.70504e-80	A1Q1_06332	3-ketoacyl-CoA thiolase
ncbi_25989845	2.56674	5.9463e-08	A1Q1_06333	Uncharacterized protein
ncbi_25989846	4.10825	1.40689e-40	A1Q1_06334	Fumarylacetoacetase (EC 3.7.1.2) (Fumarylacetoacetate hydrolase)
ncbi_25989847	2.02637	1.14485e-19	A1Q1_06335	homogentisate 1,2-dioxygenase (EC 1.13.11.5)
ncbi_25989850	3.63837	3.32859e-07	A1Q1_06338	NADPH--cytochrome P450 reductase (CPR) (P450R) (EC 1.6.2.4)
ncbi_25989851	2.62485	4.95793e-09	A1Q1_06339	Maleylacetoacetate isomerase
ncbi_25989861	2.00232	1.74741e-15	A1Q1_06349	Golgi SNAP receptor complex member 1
ncbi_25989864	2.40376	2.7444e-84	A1Q1_06352	Glutaryl-CoA dehydrogenase
ncbi_25989865	3.12619	0	A1Q1_06353	26S proteasome regulatory subunit 8 homolog
ncbi_25989869	2.57655	1.3838e-07	A1Q1_06357	Minichromosome loss protein Mcl1 middle region domain-containing protein
ncbi_25989872	1.31011	7.01756e-36	A1Q1_06360	ER to golgi family transport-related protein
ncbi_25989876	1.76765	3.23656e-13	A1Q1_06364	Uncharacterized protein
ncbi_25989877	2.53039	4.07691e-21	A1Q1_06365	Uncharacterized protein
ncbi_25989878	3.32944	0.000424365	A1Q1_06366	Uncharacterized protein
ncbi_25989879	5.08142	4.51551e-11	A1Q1_06367	RING-type domain-containing protein
ncbi_25989880	4.71368	0.00250291	A1Q1_06368	RING-type domain-containing protein
ncbi_25989882	7.60479	6.16211e-09	A1Q1_06370	Uncharacterized protein
ncbi_25989883	6.84443	0	A1Q1_06371	Phosphatidylglycerol lysyltransferase C-terminal domain-containing protein
ncbi_25989884	3.00816	1.1891e-25	A1Q1_06372	Expansin family protein
ncbi_25989885	2.09893	0.00628782	A1Q1_06373	Uncharacterized protein
[truncated: 767 more rows]

## Sheet: Down_DEGs
id	log2(fc)	FDR	Symbol	Description
ncbi_25983529	-1.48937	1.36355e-15	A1Q1_00015	Iron transporter of the carrier family (MCF), Mrs3p
ncbi_25983530	-1.35412	7.75562e-20	A1Q1_00016	Carrier
ncbi_25983531	-1.04201	2.45459e-08	A1Q1_00017	Phosphatidylinositol transfer protein SFH5 (PITP SFH5)
ncbi_25983538	-1.80745	0	A1Q1_00024	Mitochondrial distribution and morphology protein 34
ncbi_25983547	-1.48523	2.35082e-13	A1Q1_00033	Sugar transporter
ncbi_25983558	-1.61749	2.13926e-206	A1Q1_00044	Uncharacterized protein
ncbi_25983564	-1.88208	0	A1Q1_00050	Aromatic amino acid beta-eliminating lyase/threonine aldolase domain-containing protein
ncbi_25983568	-2.18064	0	A1Q1_00054	Amino acid permease/ SLC12A domain-containing protein
ncbi_25983618	-1.60603	1.29602e-181	A1Q1_00104	L-fucose transporter
ncbi_25983633	-1.02051	3.86747e-30	A1Q1_00119	Major facilitator superfamily (MFS) profile domain-containing protein
ncbi_25983638	-2.01356	8.13127e-08	A1Q1_00124	Phytanoyl-CoA dioxygenase
ncbi_25983652	-3.6392	0	A1Q1_00138	TauD/TfdA-like domain-containing protein
ncbi_25983659	-1.27239	1.15421e-07	A1Q1_00145	Programmed cell death protein 2 C-terminal domain-containing protein
ncbi_25983661	-1.15282	1.79521e-34	A1Q1_00147	glucan endo-1,3-beta-D-glucosidase (EC 3.2.1.39) (Endo-1,3-beta-glucanase btgC) (Laminarinase btgC)
ncbi_25983691	-1.02585	6.18388e-71	A1Q1_00177	Rab-GAP TBC domain-containing protein
ncbi_25983695	-1.80265	2.38412e-106	A1Q1_00181	Subtelomeric hrmA-associated cluster protein AFUB-079030/YDR124W-like helical bundle domain-containing protein
ncbi_25983699	-1.00763	5.01876e-98	A1Q1_00185	Eukaryotic translation initiation factor 3 subunit B (eIF3b) (Eukaryotic translation initiation factor 3 90 kDa subunit homolog) (eIF3 p90) (Translation initiation factor eIF3, p90 subunit homolog)
ncbi_25983703	-1.1519	1.1716e-55	A1Q1_00189	Bsp3
ncbi_25983706	-1.53437	0	A1Q1_00192	GMP synthase [glutamine-hydrolyzing] (EC 6.3.5.2) (GMP synthetase) (Glutamine amidotransferase)
ncbi_25983707	-1.49329	1.40482e-89	A1Q1_00193	non-specific serine/threonine protein kinase (EC 2.7.11.1)
ncbi_25983722	-1.4341	1.84812e-117	A1Q1_00208	Protein scd2/ral3
ncbi_25983734	-2.12781	5.7566e-12	A1Q1_00220	Uncharacterized protein
ncbi_25983735	-1.10945	3.83992e-115	A1Q1_00221	Uncharacterized protein
ncbi_25983753	-1.10108	4.86501e-41	A1Q1_00239	tRNA-dihydrouridine(16/17) synthase [NAD(P)(+)] (EC 1.3.1.88)
ncbi_25983758	-2.22812	1.40717e-183	A1Q1_00244	Cyclin
ncbi_25983768	-1.09325	6.13127e-13	A1Q1_00254	chitin synthase (EC 2.4.1.16)
ncbi_25983770	-2.84263	8.82234e-158	A1Q1_00256	PH domain-containing protein
ncbi_25983771	-4.77461	0	A1Q1_00257	Uncharacterized protein
ncbi_25983772	-2.16266	4.26761e-63	A1Q1_00258	Up-regulated during septation protein 1 domain-containing protein
ncbi_25983788	-1.63467	1.33595e-118	A1Q1_00274	Helicase
ncbi_25983802	-1.00797	1.0466e-58	A1Q1_00288	Chromosome organization and biogenesis-related protein
ncbi_25983803	-1.23331	8.09516e-16	A1Q1_00289	Chromosome organization and biogenesis-related protein
ncbi_25983839	-1.36192	5.53591e-06	A1Q1_00325	Retrotransposon gag domain-containing protein
ncbi_25983845	-1.17869	4.45127e-38	A1Q1_00331	Structural constituent of ribosome
ncbi_25983861	-1.3769	3.35627e-146	A1Q1_00347	Major facilitator superfamily (MFS) profile domain-containing protein
ncbi_25983880	-1.30967	1.02171e-65	A1Q1_00366	RPA43 OB domain-containing protein
ncbi_25983893	-2.75269	2.36259e-11	A1Q1_00379	Siderochrome-iron (Ferrioxamine) uptake transporter
ncbi_25983895	-1.2197	5.92757e-60	A1Q1_00381	Fe2OG dioxygenase domain-containing protein
ncbi_25983914	-1.28432	5.1715e-13	A1Q1_00400	Uncharacterized protein
ncbi_25983942	-1.15878	2.34515e-66	A1Q1_00428	PCI domain-containing protein
ncbi_25983954	-2.24544	0.0254668	A1Q1_00440	Uncharacterized protein
ncbi_25983966	-1.09545	1.37444e-19	A1Q1_00452	Proteophosphoglycan ppg4
ncbi_25983969	-1.53677	6.49221e-26	A1Q1_00455	APC amino acid permease
ncbi_25983974	-2.16236	7.87817e-135	A1Q1_00460	Zn(2)-C6 fungal-type domain-containing protein
ncbi_25983977	-1.03097	1.66645e-101	A1Q1_00463	Nucleoporin nsp1
ncbi_25983986	-2.35452	2.95155e-99	A1Q1_00472	Uncharacterized protein
ncbi_25984004	-1.24499	3.22189e-08	A1Q1_00490	Uncharacterized protein
ncbi_25984005	-1.60776	0	A1Q1_00491	Nucleolar protein 58
ncbi_25984008	-1.1007	1.48513e-104	A1Q1_00494	AMP deaminase (EC 3.5.4.6) (Myoadenylate deaminase)
ncbi_25984032	-9.63057	0.0451913	A1Q1_00518	Uncharacterized protein
ncbi_25984082	-1.35082	3.08505e-08	A1Q1_00568	Rad60/SUMO-like domain-containing protein
ncbi_25984083	-1.68406	1.13495e-12	A1Q1_00569	Uncharacterized protein
ncbi_25984103	-1.08873	0.000794485	A1Q1_00589	Uncharacterized protein
ncbi_25984106	-2.72501	0.00298112	A1Q1_00592	DNA binding protein Ncp1
ncbi_25984142	-1.2798	7.71626e-10	A1Q1_00628	Uncharacterized protein
ncbi_25984143	-3.47876	4.664e-05	A1Q1_00629	Uncharacterized protein
ncbi_25984144	-2.1671	0.0312149	A1Q1_00630	Uncharacterized protein
ncbi_25984185	-1.04228	4.28039e-67	A1Q1_00671	OTU domain-containing protein
ncbi_25984189	-1.61257	2.84285e-108	A1Q1_00675	DEAH RNA helicase
ncbi_25984192	-1.2909	2.18985e-101	A1Q1_00678	Glyoxal oxidase
ncbi_25984205	-1.72575	1.43095e-132	A1Q1_00691	MIT domain-containing protein
ncbi_25984217	-1.52187	0	A1Q1_00703	Heat shock protein
ncbi_25984246	-1.77117	9.81044e-152	A1Q1_00732	Solute carrier family 39 (Zinc transporter), member 1/2/3
ncbi_25984250	-1.80864	2.79071e-277	A1Q1_00736	RNA methyltransferase
ncbi_25984266	-1.24116	1.87336e-154	A1Q1_00752	Pentatricopeptide repeat protein
ncbi_25984268	-2.0924	6.38821e-97	A1Q1_00754	Calpain catalytic domain-containing protein
ncbi_25984273	-1.22327	2.54302e-13	A1Q1_00759	FAD/NAD(P)-binding domain-containing protein
ncbi_25984290	-1.01685	1.74465e-57	A1Q1_00776	Ribosomal protein L2
ncbi_25984297	-1.3101	6.45928e-31	A1Q1_00783	rRNA biogenesis protein RRP36
ncbi_25984301	-1.19749	8.41045e-274	A1Q1_00787	Elongation factor Tu
ncbi_25984309	-1.306	7.1653e-73	A1Q1_00795	MRPL25 domain-containing protein
ncbi_25984328	-1.21034	1.17976e-30	A1Q1_00814	FUN34 transmembrane protein
ncbi_25984329	-1.52707	6.10311e-05	A1Q1_00815	Uncharacterized protein
ncbi_25984331	-1.44144	1.5293e-291	A1Q1_00817	Zn(2)-C6 fungal-type domain-containing protein
ncbi_25984345	-1.45033	3.52377e-246	A1Q1_00831	Adenylosuccinate lyase (ASL) (EC 4.3.2.2) (Adenylosuccinase)
ncbi_25984348	-1.00097	2.878e-71	A1Q1_00834	DUS-like FMN-binding domain-containing protein
ncbi_25984353	-2.55373	0	A1Q1_00839	Uncharacterized protein
ncbi_25984354	-1.06837	3.36599e-14	A1Q1_00840	Pantetheine-phosphate adenylyltransferase
ncbi_25984359	-1.26442	0	A1Q1_00845	mRNA export factor elf1
ncbi_25984360	-1.32438	2.74271e-94	A1Q1_00846	tRNA (guanine(26)-N(2))-dimethyltransferase (EC 2.1.1.216)
ncbi_25984364	-1.2732	4.68254e-156	A1Q1_00850	Adenosylmethionine decarboxylase
ncbi_25984368	-1.57609	1.27054e-18	A1Q1_00854	Uncharacterized protein
ncbi_25984383	-1.25046	8.43826e-148	A1Q1_00869	ATP-dependent RNA helicase (EC 3.6.4.13)
ncbi_25984392	-1.00373	4.4819e-10	A1Q1_00878	Uncharacterized protein
ncbi_25984446	-2.71272	2.85673e-06	A1Q1_00932	Uncharacterized protein
ncbi_25984456	-1.04901	4.13797e-70	A1Q1_00942	Bromo domain-containing protein
ncbi_25984475	-1.35029	3.28377e-196	A1Q1_00961	Response to drug-related protein
ncbi_25984487	-1.81122	9.55595e-210	A1Q1_00973	aspartate kinase (EC 2.7.2.4) (Glutamate pyruvate transaminase) (Glutamic--alanine transaminase) (Glutamic--pyruvic transaminase)
ncbi_25984489	-1.58358	2.38158e-216	A1Q1_00975	Chaperone
ncbi_25984500	-1.41845	0.000158426	A1Q1_00986	Uncharacterized protein
ncbi_25984505	-1.53026	9.88846e-34	A1Q1_00991	Cyclin-dependent protein kinase
ncbi_25984518	-1.3781	9.45869e-74	A1Q1_01004	RNA-binding protein rnp24
ncbi_25984548	-1.3409	2.34913e-11	A1Q1_01034	CnHHK4
ncbi_25984577	-1.62654	7.70302e-43	A1Q1_01063	FAD dependent oxidoreductase domain-containing protein
ncbi_25984579	-1.1259	7.87881e-177	A1Q1_01065	Succinate--CoA ligase [ADP-forming] subunit beta, mitochondrial (EC 6.2.1.5) (Succinyl-CoA synthetase beta chain) (SCS-beta)
ncbi_25984593	-1.83258	6.19854e-72	A1Q1_01079	Uncharacterized protein
ncbi_25984599	-1.7271	9.67189e-11	A1Q1_01085	Uncharacterized protein
ncbi_25984604	-1.18823	1.738e-15	A1Q1_01090	F-box domain-containing protein
ncbi_25984631	-2.34976	4.03211e-230	A1Q1_01117	Rab family GTP-binding protein
ncbi_25984636	-1.47541	1.69002e-05	A1Q1_01122	Amino acid permease
ncbi_25984652	-2.14004	0.00364561	A1Q1_01138	F-box domain-containing protein
ncbi_25984660	-1.02344	0.00735186	A1Q1_01146	Uncharacterized protein
ncbi_25984669	-1.08258	1.50066e-14	A1Q1_01155	Ras2
ncbi_25984670	-1.80529	5.66224e-229	A1Q1_01156	H/ACA ribonucleoprotein complex non-core subunit NAF1
ncbi_25984671	-2.19623	0	A1Q1_01157	rRNA processing-related protein
ncbi_25984672	-1.21069	5.89811e-12	A1Q1_01158	SAGA-associated factor 11
ncbi_25984674	-1.87584	0	A1Q1_01160	CBM21 domain-containing protein
ncbi_25984701	-1.0715	0.000834965	A1Q1_01187	Uncharacterized protein
ncbi_25984702	-1.35023	0.000329518	A1Q1_01188	Uncharacterized protein
ncbi_25984731	-3.12892	8.38055e-299	A1Q1_01217	Uncharacterized protein
ncbi_25984734	-1.06084	6.90638e-27	A1Q1_01220	Aminoadipate-semialdehyde dehydrogenase
ncbi_25984745	-1.17936	8.43815e-37	A1Q1_01231	Methyltransferase type 11 domain-containing protein
ncbi_25984746	-1.0028	8.14786e-227	A1Q1_01232	Membrane transport protein
ncbi_25984750	-1.46824	2.42408e-159	A1Q1_01236	Uncharacterized protein
ncbi_25984752	-1.25004	4.36028e-15	A1Q1_01238	Small ribosomal subunit protein mS23 (37S ribosomal protein S25, mitochondrial)
ncbi_25984759	-1.19961	3.29189e-176	A1Q1_01245	H/ACA ribonucleoprotein complex subunit CBF5 (H/ACA ribonucleoprotein complex subunit cbf5)
ncbi_25984773	-1.34155	5.3962e-07	A1Q1_01259	Las1-domain-containing protein
ncbi_25984782	-1.60259	2.01919e-234	A1Q1_01268	RNA helicase (EC 3.6.4.13)
ncbi_25984784	-1.47196	2.10775e-17	A1Q1_01270	DUF2421 domain-containing protein
ncbi_25984785	-1.31674	9.49111e-33	A1Q1_01271	Uncharacterized protein
ncbi_25984786	-1.81617	8.78545e-44	A1Q1_01272	GATA-type domain-containing protein
ncbi_25984787	-1.49301	8.13952e-31	A1Q1_01273	Uncharacterized protein
ncbi_25984788	-3.16371	0	A1Q1_01274	Uncharacterized protein
ncbi_25984802	-1.19489	1.31705e-40	A1Q1_01288	Velvet domain-containing protein
ncbi_25984835	-1.05265	2.23705e-50	A1Q1_01321	MFS sugar transporter-like protein
ncbi_25984845	-1.51839	1.13685e-28	A1Q1_01331	Uncharacterized protein
ncbi_25984847	-1.06215	0.0377245	A1Q1_01333	C2H2-type domain-containing protein
ncbi_25984851	-1.33762	1.62365e-18	A1Q1_01337	Uncharacterized protein
ncbi_25984867	-1.48666	1.29837e-227	A1Q1_01353	Heat shock protein HSP60
ncbi_25984869	-1.42044	1.14587e-202	A1Q1_01355	RRM domain-containing protein
ncbi_25984875	-1.51429	6.11312e-07	A1Q1_01361	Uncharacterized protein
ncbi_25984880	-1.6136	4.56407e-90	A1Q1_01366	Uncharacterized protein
ncbi_25984889	-1.14466	3.82495e-33	A1Q1_01375	Ribosomal RNA-processing protein 41
ncbi_25984911	-1.16044	1.25038e-16	A1Q1_01397	AB hydrolase-1 domain-containing protein
ncbi_25984917	-1.39177	1.40122e-133	A1Q1_01403	tRNA (Guanine-N7-)-methyltransferase
ncbi_25984924	-1.47216	2.62636e-141	A1Q1_01410	FK506-binding protein (EC 5.2.1.8)
ncbi_25984927	-1.0625	0.00682358	A1Q1_01413	Uncharacterized protein
ncbi_25984932	-1.36885	2.5228e-05	A1Q1_01418	Carboxyphosphonoenolpyruvate phosphonomutase
ncbi_25984938	-2.19407	4.34014e-05	A1Q1_01424	Uncharacterized protein
ncbi_25984975	-1.11578	8.66661e-82	A1Q1_01461	Putative WD repeat protein
ncbi_25984983	-1.63317	1.56303e-143	A1Q1_01469	U3 small nucleolar RNA-associated protein 22
ncbi_25984984	-1.44827	0.000164724	A1Q1_01470	Monocarboxylate transporter, putative
ncbi_25984985	-1.30712	2.92118e-107	A1Q1_01471	U3 small nucleolar RNA-associated protein 25 (U3 snoRNA-associated protein 25)
ncbi_25985002	-1.11697	3.35281e-45	A1Q1_01488	CnHHK4
ncbi_25985006	-1.55953	3.60163e-291	A1Q1_01492	Ribosomal protein
ncbi_25985011	-1.07801	1.01972e-223	A1Q1_01497	DNA-binding protein cre-1
ncbi_25985040	-3.72215	3.16883e-08	A1Q1_01526	Uncharacterized protein
ncbi_25985041	-1.06952	5.50472e-274	A1Q1_01527	Elongation factor 2
ncbi_25985054	-1.31997	3.33511e-77	A1Q1_01540	Pre-rRNA-processing protein RIX1
ncbi_25985059	-1.88183	2.21395e-27	A1Q1_01545	Uncharacterized protein
ncbi_25985061	-1.142	4.99785e-08	A1Q1_01547	Cytoplasm protein
ncbi_25985064	-1.684	2.28681e-29	A1Q1_01550	Uncharacterized protein
ncbi_25985067	-2.46002	0	A1Q1_01553	BZIP domain-containing protein
ncbi_25985082	-1.52889	1.21337e-147	A1Q1_01568	Ribosome biogenesis protein UTP30
ncbi_25985099	-1.66323	4.38276e-229	A1Q1_01585	CFEM domain-containing protein
ncbi_25985101	-1.43639	1.5389e-144	A1Q1_01587	NADPH-dependent diflavin oxidoreductase 1 (EC 1.18.1.-) (NADPH-dependent FMN and FAD-containing oxidoreductase)
ncbi_25985103	-1.37921	2.12465e-141	A1Q1_01589	non-specific serine/threonine protein kinase (EC 2.7.11.1)
ncbi_25985112	-1.1035	1.83365e-141	A1Q1_01598	UspA domain-containing protein
ncbi_25985120	-2.48039	1.53151e-156	A1Q1_01606	cyclin-dependent kinase (EC 2.7.11.22)
ncbi_25985121	-2.76806	0	A1Q1_01607	Nucleus protein
ncbi_25985123	-1.34198	1.40063e-60	A1Q1_01609	Na+/H+ exchanger AnNHA1
ncbi_25985124	-1.14445	1.04349e-35	A1Q1_01610	DUF221-domain-containing protein
ncbi_25985128	-1.72223	4.10894e-97	A1Q1_01614	Spt6 acidic N-terminal domain-containing protein
ncbi_25985129	-1.41403	8.8827e-63	A1Q1_01615	Sas10 C-terminal domain-containing protein
ncbi_25985132	-2.16809	4.5315e-295	A1Q1_01618	Diacylglycerol O-acyltransferase
ncbi_25985134	-1.70541	0	A1Q1_01620	RNA cytidine acetyltransferase (EC 2.3.1.-) (18S rRNA cytosine acetyltransferase)
ncbi_25985149	-1.1525	3.17114e-34	A1Q1_01635	Ubiquitin fusion protein
ncbi_25985151	-1.45849	0	A1Q1_01637	ADP/ATP translocase (ADP,ATP carrier protein)
ncbi_25985161	-2.39953	0	A1Q1_01647	Uncharacterized protein
ncbi_25985162	-1.52374	1.77418e-07	A1Q1_01648	Uncharacterized protein
ncbi_25985176	-1.22886	2.59786e-21	A1Q1_01662	Mtf2-like C-terminal domain-containing protein
ncbi_25985184	-1.40015	9.68669e-108	A1Q1_01670	RNA helicase (EC 3.6.4.13)
ncbi_25985186	-1.22902	0	A1Q1_01672	Squalene monooxygenase (EC 1.14.14.17)
ncbi_25985233	-1.25173	9.34579e-273	A1Q1_01719	Nucleolar GTP-binding protein 1
ncbi_25985237	-1.93673	7.28721e-35	A1Q1_01723	DNA repair protein RAD50
ncbi_25985243	-1.14379	9.99624e-48	A1Q1_01729	CCAAT-binding factor domain-containing protein
ncbi_25985260	-2.94379	0.0247527	A1Q1_01746	Bola-like protein
ncbi_25985261	-1.18776	8.95325e-70	A1Q1_01747	Uncharacterized protein
ncbi_25985262	-2.67319	1.01112e-145	A1Q1_01748	G1/s-specific cyclin pcl1 (Cyclin hcs26)
ncbi_25985272	-2.48511	2.15339e-201	A1Q1_01758	Uncharacterized protein
ncbi_25985281	-1.03853	4.7376e-71	A1Q1_01767	Pseudouridine synthase RsuA/RluA-like domain-containing protein
ncbi_25985288	-2.96769	3.15624e-84	A1Q1_01774	BZIP domain-containing protein
ncbi_25985289	-4.94338	1.08723e-159	A1Q1_01775	High-affinity iron permease CaFTR1
ncbi_25985292	-1.34141	3.3009e-156	A1Q1_01778	Protein required for pre-rRNA processing and 40S ribosomal subunit synthesis, Enp1p
ncbi_25985294	-1.72133	1.02449e-198	A1Q1_01780	MATE efflux family protein subfamily
ncbi_25985297	-2.00839	0.000766246	A1Q1_01783	DNA ligase ATP-dependent N-terminal domain-containing protein
ncbi_25985298	-1.73414	2.25797e-99	A1Q1_01784	Mating factor receptor-coupled G protein
ncbi_25985303	-2.1332	0.0113826	A1Q1_01789	BTB domain-containing protein
ncbi_25985306	-1.51933	4.61356e-219	A1Q1_01792	Uncharacterized protein
ncbi_25985309	-1.0833	2.02102e-40	A1Q1_01795	High-affinity glucose transporter of the major facilitator superfamily, Hxt2p
ncbi_25985325	-1.25924	4.65508e-09	A1Q1_01811	Uncharacterized protein
ncbi_25985340	-1.38447	1.62467e-54	A1Q1_01826	30s ribosomal protein s5
ncbi_25985346	-1.42595	6.64007e-150	A1Q1_01832	Protein Zds1 C-terminal domain-containing protein
ncbi_25985351	-1.41931	7.49926e-64	A1Q1_01837	Adenylate cyclase
ncbi_25985354	-1.38149	6.23485e-191	A1Q1_01840	Small-subunit processome Utp12 domain-containing protein
ncbi_25985374	-1.35514	2.92471e-32	A1Q1_01860	Ribosomal RNA-processing protein 8 (EC 2.1.1.-)
ncbi_25985397	-2.63126	1.40596e-25	A1Q1_01883	GED domain-containing protein
ncbi_25985408	-1.17347	0	A1Q1_01894	Glutamine synthetase (EC 6.3.1.2)
ncbi_25985419	-1.06445	5.38862e-49	A1Q1_01905	RNase III domain-containing protein
ncbi_25985447	-1.43272	5.8624e-99	A1Q1_01933	Transcription factor TFIID subunit
ncbi_25985452	-3.47682	0	A1Q1_01938	Major facilitator superfamily (MFS) profile domain-containing protein
ncbi_25985453	-1.20818	9.46955e-52	A1Q1_01939	Alpha, alpha-trehalose-phosphate synthase
ncbi_25985456	-1.67338	2.33684e-09	A1Q1_01942	Beta-catenin-like protein 1 N-terminal domain-containing protein
ncbi_25985478	-1.53133	6.78837e-281	A1Q1_01964	rRNA processing-related protein
ncbi_25985480	-1.4382	1.4605e-54	A1Q1_01966	CDP-diacylglycerol--glycerol-3-phosphate 3-phosphatidyltransferase (EC 2.7.8.5)
ncbi_25985485	-3.16343	3.05291e-97	A1Q1_01971	histidine kinase (EC 2.7.13.3)
ncbi_25985498	-1.08526	8.35319e-06	A1Q1_01984	MoaB/Mog domain-containing protein
ncbi_25985502	-1.56279	3.07572e-05	A1Q1_01988	Telomerase reverse transcriptase (EC 2.7.7.49) (Telomerase catalytic subunit)
ncbi_25985510	-1.79534	1.50327e-156	A1Q1_01996	uracil phosphoribosyltransferase (EC 2.4.2.9)
ncbi_25985511	-1.32166	2.29655e-85	A1Q1_01997	GrpE protein homolog, mitochondrial
ncbi_25985518	-1.27405	7.41562e-24	A1Q1_02004	Ribosome biogenesis protein SLX9
ncbi_25985521	-4.34664	0	A1Q1_02007	CnHHK4
ncbi_25985523	-3.52236	2.7644e-78	A1Q1_02009	Uncharacterized protein
ncbi_25985528	-1.29826	9.3792e-07	A1Q1_02014	VASA RNA helicase
ncbi_25985533	-1.50272	0.0142738	A1Q1_02019	Uncharacterized protein
ncbi_25985534	-1.79384	8.97606e-07	A1Q1_02020	Uncharacterized protein
ncbi_25985545	-1.05422	9.57468e-138	A1Q1_02031	Importin beta-2 subunit
ncbi_25985547	-1.14901	5.17708e-99	A1Q1_02033	coproporphyrinogen oxidase (EC 1.3.3.3)
ncbi_25985549	-7.46826	8.28339e-155	A1Q1_02035	PBP domain-containing protein
ncbi_25985555	-1.16437	1.35705e-29	A1Q1_02041	Uncharacterized protein
ncbi_25985558	-1.54896	1.40075e-252	A1Q1_02044	Transferase
ncbi_25985582	-1.13061	8.11239e-294	A1Q1_02068	non-chaperonin molecular chaperone ATPase (EC 3.6.4.10)
ncbi_25985587	-1.15166	8.90274e-86	A1Q1_02073	tRNA N(3)-methylcytidine methyltransferase (EC 2.1.1.-)
ncbi_25985593	-1.80411	0	A1Q1_02079	Nucleolar protein 2
ncbi_25985608	-1.10231	4.30816e-34	A1Q1_02094	Exosome complex exonuclease rrp4
ncbi_25985610	-2.32253	0.00373691	A1Q1_02096	Uncharacterized protein
ncbi_25985611	-1.47386	7.32451e-219	A1Q1_02097	C2H2-type domain-containing protein
ncbi_25985636	-1.10279	3.12315e-10	A1Q1_02122	MMS19 nucleotide excision repair protein
ncbi_25985639	-1.02653	4.03657e-146	A1Q1_02125	Eukaryotic translation initiation factor 3 subunit C (eIF3c) (Eukaryotic translation initiation factor 3 93 kDa subunit homolog) (eIF3 p93) (Translation initiation factor eIF3, p93 subunit homolog)
ncbi_25985645	-2.00085	0	A1Q1_02131	Uracil transporter FurD
ncbi_25985651	-1.11277	7.15878e-20	A1Q1_02137	Osmoregulation-related protein
ncbi_25985655	-1.07221	2.21934e-185	A1Q1_02141	Tricarboxylate carrier
ncbi_25985660	-2.2173	2.81482e-34	A1Q1_02146	Major facilitator superfamily (MFS) profile domain-containing protein
ncbi_25985664	-1.01427	8.19921e-154	A1Q1_02150	Small ribosomal subunit protein uS2
ncbi_25985665	-4.45023	7.96293e-05	A1Q1_02151	G-X-X-X-Q-X-W domain-containing protein
ncbi_25985666	-3.02652	9.34423e-27	A1Q1_02152	Formamidase
ncbi_25985682	-1.03865	7.98283e-139	A1Q1_02168	Nucleolar GTP-binding protein 2
ncbi_25985703	-1.14612	8.41542e-82	A1Q1_02189	U3 small nucleolar ribonucleoprotein protein IMP4
ncbi_25985717	-1.19946	2.15585e-139	A1Q1_02203	F-box domain-containing protein
ncbi_25985723	-1.40306	5.01037e-274	A1Q1_02209	C3H1-type domain-containing protein
ncbi_25985726	-1.55274	7.83997e-132	A1Q1_02212	Nucleolar protein 12
ncbi_25985729	-1.61545	0	A1Q1_02215	Transcription factor
ncbi_25985738	-1.44495	7.74046e-06	A1Q1_02224	Uncharacterized protein
ncbi_25985745	-1.19495	1.74229e-93	A1Q1_02231	WD-repeat protein
ncbi_25985765	-2.02192	0	A1Q1_02251	Polyamine transport protein specific for spermine, Tpo3p
ncbi_25985769	-1.3516	5.74767e-179	A1Q1_02255	Eukaryotic translation initiation factor 3 subunit (EIF-3)
ncbi_25985778	-1.45805	4.69728e-31	A1Q1_02264	Alpha N-terminal protein methyltransferase 1 (EC 2.1.1.244) (X-Pro-Lys N-terminal protein methyltransferase 1)
ncbi_25985782	-1.33332	1.13867e-53	A1Q1_02268	Sugar phosphate transporter domain-containing protein
ncbi_25985801	-1.00321	1.93449e-41	A1Q1_02287	ATP-binding cassette (ABC) transporter
ncbi_25985808	-1.19494	7.60971e-09	A1Q1_02294	Uncharacterized protein
ncbi_25985815	-1.81944	0	A1Q1_02301	Short/branched chain specific acyl-CoA dehydrogenase, mitochondrial (EC 1.3.8.5) (2-methyl branched chain acyl-CoA dehydrogenase) (2-methylbutyryl-coenzyme A dehydrogenase)
ncbi_25985816	-1.97351	9.82547e-209	A1Q1_02302	Mus7/MMS22 family-domain-containing protein
ncbi_25985817	-2.49534	9.98947e-31	A1Q1_02303	Uncharacterized protein
ncbi_25985820	-1.36815	4.72786e-84	A1Q1_02306	WHIM1 domain-containing protein
ncbi_25985839	-1.67853	2.66915e-132	A1Q1_02325	ATP-binding cassette (ABC) transporter
ncbi_25985862	-1.55568	4.28652e-241	A1Q1_02348	N-acetylglucosaminylphosphatidylinositol deacetylase (EC 3.5.1.89)
ncbi_25985864	-1.05259	2.40591e-94	A1Q1_02350	Methylenetetrahydrofolate dehydrogenase (NAD+)
ncbi_25985873	-1.05894	9.04914e-71	A1Q1_02359	D-arabinono-1,4-lactone oxidase (EC 1.1.3.37) (L-galactono-gamma-lactone oxidase)
ncbi_25985926	-1.05428	1.73646e-23	A1Q1_02412	Uncharacterized protein
ncbi_25985955	-1.99733	1.62921e-76	A1Q1_02441	Transcription factor domain-containing protein
ncbi_25985963	-1.42446	1.38818e-182	A1Q1_02449	HECT-type E3 ubiquitin transferase (EC 2.3.2.26)
ncbi_25985965	-1.5135	2.16339e-124	A1Q1_02451	ferric-chelate reductase (NADPH) (EC 1.16.1.9)
ncbi_25985970	-2.53822	0.000136414	A1Q1_02456	Ubiquitin-like domain-containing protein
ncbi_25985973	-1.78379	1.52438e-265	A1Q1_02459	Tryptophan synthase (EC 4.2.1.20)
ncbi_25985985	-1.27206	5.32931e-249	A1Q1_02471	BHLH domain-containing protein
ncbi_25985986	-2.93529	1.26584e-57	A1Q1_02472	Major facilitator superfamily (MFS) profile domain-containing protein
ncbi_25985987	-1.99681	1.09237e-182	A1Q1_02473	Uncharacterized protein
ncbi_25985990	-1.37639	1.77233e-52	A1Q1_02476	DUF3533 domain-containing protein
ncbi_25986001	-1.2781	1.78714e-66	A1Q1_02487	Probable methionine--tRNA ligase, mitochondrial (EC 6.1.1.10)
ncbi_25986011	-1.44316	1.2966e-09	A1Q1_02497	Uncharacterized protein
ncbi_25986021	-1.22618	7.78422e-56	A1Q1_02507	Pseudouridylate synthase
ncbi_25986038	-2.28962	1.57988e-232	A1Q1_02524	Nucleolar 27S pre-rRNA processing Urb2/Npa2 C-terminal domain-containing protein
ncbi_25986058	-3.35484	0.0375675	A1Q1_02544	Uncharacterized protein
ncbi_25986099	-1.83625	0	A1Q1_02586	Uncharacterized protein
ncbi_25986100	-1.90974	1.35973e-262	A1Q1_02587	F-box domain-containing protein
ncbi_25986101	-1.12664	7.68985e-48	A1Q1_02588	Nucleoporin
ncbi_25986113	-2.75343	3.96222e-70	A1Q1_02600	Arrestin-like N-terminal domain-containing protein
ncbi_25986114	-1.52799	2.78067e-123	A1Q1_02601	Myb-like domain-containing protein
ncbi_25986115	-2.14726	1.03567e-16	A1Q1_02602	Uncharacterized protein
ncbi_25986116	-3.36645	0	A1Q1_02603	Uncharacterized protein
ncbi_25986122	-1.64139	0.0112677	A1Q1_02609	Uncharacterized protein
ncbi_25986123	-2.57691	2.00755e-63	A1Q1_02610	Uncharacterized protein
ncbi_25986124	-1.53866	1.62118e-79	A1Q1_02611	Alpha-1,2-mannosyltransferase
ncbi_25986130	-1.82902	0	A1Q1_02617	ASST-domain-containing protein
ncbi_25986136	-2.14013	4.99125e-161	A1Q1_02623	Homeobox domain-containing protein
ncbi_25986137	-1.47219	0.0101089	A1Q1_02624	Uncharacterized protein
ncbi_25986144	-1.36188	5.39391e-172	A1Q1_02631	Cystathionine beta-lyase (EC 2.7.1.36) (EC 4.4.1.13) (Cysteine-S-conjugate beta-lyase)
ncbi_25986145	-1.35019	5.05684e-137	A1Q1_02632	Chromatin structure remodeling complex protein STH1
ncbi_25986173	-1.77845	0.0381758	A1Q1_02660	Uncharacterized protein
ncbi_25986174	-3.50196	3.04869e-17	A1Q1_02661	Uncharacterized protein
ncbi_25986176	-1.31899	3.76146e-87	A1Q1_02663	NmrA-like domain-containing protein
ncbi_25986188	-1.73063	0	A1Q1_02675	Zuotin
ncbi_25986196	-1.60648	2.94825e-299	A1Q1_02683	Polysaccharide synthase
ncbi_25986200	-1.3943	0	A1Q1_02687	CTP synthase (EC 6.3.4.2) (UTP--ammonia ligase)
ncbi_25986228	-1.56143	2.52848e-137	A1Q1_02715	NADH-cytochrome b5 reductase (EC 1.6.2.2)
ncbi_25986243	-1.10386	1.69505e-54	A1Q1_02730	phosphoribosylglycinamide formyltransferase 1 (EC 2.1.2.2)
ncbi_25986256	-1.31226	4.36765e-150	A1Q1_02743	Oligopeptide transporter
ncbi_25986316	-1.4016	4.33174e-86	A1Q1_02803	Signal transducer
ncbi_25986327	-1.24556	9.87701e-104	A1Q1_02814	Dual-specificity kinase
ncbi_25986344	-1.84157	0	A1Q1_02831	Phosphoenolpyruvate carboxykinase (ATP) (EC 4.1.1.49)
ncbi_25986347	-1.13326	5.21104e-41	A1Q1_02834	Tr-type G domain-containing protein
ncbi_25986371	-1.70862	1.59996e-182	A1Q1_02858	Deoxyhypusine hydroxylase (DOHH) (EC 1.14.99.29) (Deoxyhypusine dioxygenase) (Deoxyhypusine monooxygenase)
ncbi_25986382	-1.34833	1.63696e-42	A1Q1_02869	Uncharacterized protein
ncbi_25986387	-1.09581	1.24858e-75	A1Q1_02874	MHYT domain-containing protein
ncbi_25986388	-10.6021	0.0130014	A1Q1_02875	Uncharacterized protein
ncbi_25986391	-1.66455	9.33306e-285	A1Q1_02878	Elongation of fatty acids protein (EC 2.3.1.-)
ncbi_25986396	-1.53091	4.68026e-62	A1Q1_02883	Protein CMS1
ncbi_25986401	-1.19421	0.00728599	A1Q1_02888	Uncharacterized protein
ncbi_25986403	-2.54687	0.00014664	A1Q1_02890	BTB domain-containing protein
ncbi_25986409	-2.65849	9.07462e-12	A1Q1_02896	Uncharacterized protein
ncbi_25986413	-2.26075	0	A1Q1_02900	RNA polymerase II transcription factor
ncbi_25986421	-2.10083	0.0376945	A1Q1_02908	AB hydrolase-1 domain-containing protein
ncbi_25986430	-5.92402	0	A1Q1_02917	lactoylglutathione lyase (EC 4.4.1.5)
ncbi_25986431	-3.80931	6.65078e-28	A1Q1_02918	FAD-binding FR-type domain-containing protein
ncbi_25986432	-3.83397	0.0108216	A1Q1_02919	Copper transporter
ncbi_25986433	-1.14392	6.62733e-196	A1Q1_02920	Sulfate adenylyltransferase (EC 2.7.7.4) (ATP-sulfurylase) (Sulfate adenylate transferase) (SAT)
ncbi_25986450	-1.07252	1.39736e-72	A1Q1_02937	Pre-rRNA-processing protein PNO1 (Pre-rRNA-processing protein pno1)
ncbi_25986454	-1.78467	6.96931e-242	A1Q1_02941	non-specific serine/threonine protein kinase (EC 2.7.11.1)
ncbi_25986457	-2.45188	1.21153e-70	A1Q1_02944	BTB domain-containing protein
ncbi_25986458	-2.06158	7.44038e-50	A1Q1_02945	BTB domain-containing protein
ncbi_25986501	-1.83493	0	A1Q1_02988	Biotin-acetyl-CoA-carboxylase ligase
ncbi_25986508	-1.28034	8.00867e-49	A1Q1_02995	Phosphoinositide phospholipase C (EC 3.1.4.11)
ncbi_25986524	-1.33682	3.46498e-09	A1Q1_03011	Single-stranded nucleic acid binding protein
ncbi_25986537	-2.71254	0	A1Q1_03024	Uricase (EC 1.7.3.3) (Urate oxidase)
ncbi_25986538	-3.68798	2.99544e-19	A1Q1_03025	Uncharacterized protein
ncbi_25986539	-5.6465	1.24025e-05	A1Q1_03026	Uncharacterized protein
ncbi_25986540	-3.7513	3.30544e-07	A1Q1_03027	Uncharacterized protein
ncbi_25986543	-2.1869	0	A1Q1_03030	Chitin synthase (EC 2.4.1.16)
ncbi_25986545	-1.12379	5.34814e-90	A1Q1_03032	ATP-dependent RNA helicase (EC 3.6.4.13)
ncbi_25986551	-1.6355	4.91427e-161	A1Q1_03038	RNA helicase (EC 3.6.4.13)
ncbi_25986581	-1.50322	1.73749e-07	A1Q1_03068	Uncharacterized protein
ncbi_25986584	-2.17397	5.215e-130	A1Q1_03071	Cytochrome b561 domain-containing protein
ncbi_25986586	-15.493	1.53407e-14	A1Q1_03073	Uncharacterized protein
ncbi_25986588	-1.21917	9.10306e-07	A1Q1_03075	Heme haloperoxidase family profile domain-containing protein
ncbi_25986593	-9.99765	1.13971e-05	A1Q1_03080	SH3 domain-containing protein
ncbi_25986601	-2.03501	1.07196e-05	A1Q1_03088	SH3 domain-containing protein
ncbi_25986620	-11.9189	4.69105e-06	A1Q1_03107	Uncharacterized protein
ncbi_25986621	-11.0375	0.000416949	A1Q1_03108	Uncharacterized protein
ncbi_25986622	-2.82509	4.37821e-98	A1Q1_03109	Uncharacterized protein
ncbi_25986633	-2.35545	7.27862e-23	A1Q1_03120	Amino acid permease/ SLC12A domain-containing protein
ncbi_25986648	-1.11406	1.09348e-25	A1Q1_03135	Pre-rRNA-processing protein TSR2
ncbi_25986664	-1.73518	3.70088e-49	A1Q1_03151	Hydantoinase B/oxoprolinase domain-containing protein
ncbi_25986665	-1.41976	3.50773e-47	A1Q1_03152	5-oxoprolinase
ncbi_25986670	-1.11179	2.75269e-10	A1Q1_03157	Wax synthase domain-containing protein
ncbi_25986671	-1.35555	7.12026e-08	A1Q1_03158	Wax synthase domain-containing protein
ncbi_25986677	-1.939	7.56062e-196	A1Q1_03164	Nicotinamide mononucleotide permease
ncbi_25986680	-1.22014	3.04468e-53	A1Q1_03167	Alcohol dehydrogenase
ncbi_25986682	-2.37198	2.95793e-22	A1Q1_03169	Cation-transporting P-type ATPase N-terminal domain-containing protein
ncbi_25986683	-2.73551	0	A1Q1_03170	Calcium-transporting ATPase 3
ncbi_25986693	-3.05359	0	A1Q1_03180	Uncharacterized protein
ncbi_25986704	-2.38095	6.66937e-56	A1Q1_03191	Uncharacterized protein
ncbi_25986719	-1.75993	6.85106e-273	A1Q1_03206	SnoRNA binding protein
ncbi_25986732	-1.58611	4.60531e-283	A1Q1_03219	C3H1-type domain-containing protein
ncbi_25986733	-1.57101	4.74259e-44	A1Q1_03220	Uncharacterized protein
ncbi_25986737	-1.46114	0	A1Q1_03224	rRNA 2'-O-methyltransferase fibrillarin (Histone-glutamine methyltransferase)
ncbi_25986759	-1.39207	2.85591e-146	A1Q1_03246	Uncharacterized protein
ncbi_25986768	-1.91699	9.84532e-14	A1Q1_03255	CFEM domain-containing protein
ncbi_25986770	-5.40686	1.9013e-24	A1Q1_03257	Aflatoxin regulatory protein domain-containing protein
ncbi_25986802	-1.82336	4.4405e-138	A1Q1_03289	Major facilitator superfamily (MFS) profile domain-containing protein
ncbi_25986806	-1.07584	7.55008e-59	A1Q1_03293	Transcription factor domain-containing protein
ncbi_25986813	-11.5744	0.000244329	A1Q1_03300	Carbohydrate-binding module family 13 protein/putative endo-1,3-beta-glucanase
ncbi_25986828	-3.28791	0	A1Q1_03315	Alpha-glucoside:hydrogen symporter
ncbi_25986845	-1.06265	0.011611	A1Q1_03332	F5/8 type C domain protein
ncbi_25986866	-1.76195	2.07548e-67	A1Q1_03353	WD-repeat protein
ncbi_25986870	-1.77681	3.33176e-100	A1Q1_03357	Uncharacterized protein
ncbi_25986871	-1.83798	8.12207e-106	A1Q1_03358	Membrane anchor Opy2 N-terminal domain-containing protein
ncbi_25986873	-1.89393	0	A1Q1_03360	Phosphoribosylformylglycinamidine cyclo-ligase
ncbi_25986884	-1.01195	3.05579e-11	A1Q1_03371	Uncharacterized protein
ncbi_25986886	-5.97562	4.08631e-94	A1Q1_03373	non-reducing end alpha-L-arabinofuranosidase (EC 3.2.1.55)
ncbi_25986887	-2.22115	1.41927e-09	A1Q1_03374	Major facilitator superfamily (MFS) profile domain-containing protein
ncbi_25986899	-1.86152	6.89442e-66	A1Q1_03386	Alginate lyase domain-containing protein
ncbi_25986915	-1.40053	0	A1Q1_03402	Plasma membrane ATPase (EC 7.1.2.1)
ncbi_25986925	-1.08072	2.42808e-42	A1Q1_03412	Uncharacterized protein
ncbi_25986926	-1.46984	1.98486e-277	A1Q1_03413	G protein beta subunit-like protein Rkp1
ncbi_25986927	-1.99633	7.14273e-08	A1Q1_03414	Uncharacterized protein
ncbi_25986928	-1.46975	2.92648e-50	A1Q1_03415	Zn(2)-C6 fungal-type domain-containing protein
ncbi_25986938	-1.05753	6.48291e-91	A1Q1_03425	RNA helicase (EC 3.6.4.13)
ncbi_25986939	-3.37389	5.41547e-100	A1Q1_03426	DNA-(Apurinic or apyrimidinic site) lyase
ncbi_25986958	-2.04756	0	A1Q1_03445	assimilatory sulfite reductase (NADPH) (EC 1.8.1.2)
ncbi_25986964	-1.8694	2.10843e-70	A1Q1_03451	Calcium channel YVC1-like C-terminal transmembrane domain-containing protein
ncbi_25986971	-1.07101	6.02679e-106	A1Q1_03458	C2H2-type domain-containing protein
ncbi_25986989	-1.58921	1.17814e-100	A1Q1_03476	tRNA (guanine(10)-N(2))-methyltransferase (EC 2.1.1.214)
ncbi_25986997	-1.67005	3.16976e-223	A1Q1_03484	ARID domain-containing protein
ncbi_25986998	-1.25753	4.67373e-92	A1Q1_03485	Protein kinase domain-containing protein
ncbi_25987006	-1.24861	3.95796e-15	A1Q1_03493	Uncharacterized protein
ncbi_25987009	-1.37629	3.8332e-200	A1Q1_03496	Malic enzyme
ncbi_25987012	-1.00637	1.45596e-59	A1Q1_03499	Uncharacterized protein
ncbi_25987017	-1.22687	8.33112e-18	A1Q1_03504	Prephenate dehydrogenase
ncbi_25987018	-1.05616	1.46243e-19	A1Q1_03505	cAMP-independent regulatory protein
ncbi_25987030	-2.77228	2.24836e-123	A1Q1_03517	Gef1
ncbi_25987031	-1.34107	6.84193e-57	A1Q1_03518	polynucleotide adenylyltransferase (EC 2.7.7.19)
ncbi_25987035	-1.4785	2.11317e-234	A1Q1_03522	NADPH--cytochrome P450 reductase (CPR) (P450R) (EC 1.6.2.4)
ncbi_25987043	-1.11082	4.67602e-97	A1Q1_03530	Phytanoyl-CoA dioxygenase
ncbi_25987063	-1.51354	7.28575e-168	A1Q1_03550	Rhodanese domain-containing protein
ncbi_25987066	-2.52124	0	A1Q1_03553	Transcriptional regulator
ncbi_25987073	-1.31293	6.55925e-271	A1Q1_03560	N-acetyltransferase domain-containing protein
ncbi_25987078	-2.33906	3.14737e-63	A1Q1_03565	Potassium channel
ncbi_25987079	-1.67778	5.58624e-85	A1Q1_03566	Sporulation-related protein
ncbi_25987084	-1.0096	6.8122e-86	A1Q1_03571	Manganese resistance protein
ncbi_25987087	-1.59348	1.10116e-255	A1Q1_03574	Major facilitator superfamily (MFS) profile domain-containing protein
ncbi_25987108	-1.76422	4.09148e-228	A1Q1_03595	ATP-dependent RNA helicase (EC 3.6.4.13)
ncbi_25987113	-1.07939	1.20656e-20	A1Q1_03600	G-patch domain-containing protein
ncbi_25987120	-1.27755	0	A1Q1_03607	HIG1 domain-containing protein
ncbi_25987132	-1.34803	0	A1Q1_03619	Elongation factor 1-gamma
ncbi_25987147	-1.14071	2.55046e-08	A1Q1_03634	Shikimate dehydrogenase substrate binding N-terminal domain-containing protein
ncbi_25987149	-4.42967	2.1701e-15	A1Q1_03636	OPT oligopeptide transporter
ncbi_25987150	-10.1812	0.0153695	A1Q1_03637	Uncharacterized protein
ncbi_25987152	-6.67751	6.983e-118	A1Q1_03639	Uncharacterized protein
ncbi_25987153	-5.11942	1.93069e-06	A1Q1_03640	Uncharacterized protein
ncbi_25987160	-2.30745	1.76586e-12	A1Q1_03647	Uncharacterized protein
ncbi_25987166	-1.18329	7.95434e-137	A1Q1_03653	Cytoplasm protein
ncbi_25987212	-3.08864	1.98579e-203	A1Q1_03699	ferric-chelate reductase (NADPH) (EC 1.16.1.9)
ncbi_25987213	-1.52123	3.02948e-16	A1Q1_03700	Copper transport protein
ncbi_25987224	-3.34415	0	A1Q1_03711	Putative DAL5-Allantoate and ureidosuccinate permease
ncbi_25987226	-2.79791	1.00431e-266	A1Q1_03713	Fe2OG dioxygenase domain-containing protein
ncbi_25987232	-2.34707	0.034568	A1Q1_03719	Uncharacterized protein
ncbi_25987248	-1.92436	3.16153e-08	A1Q1_03735	Uncharacterized protein
ncbi_25987249	-2.98048	8.16592e-36	A1Q1_03736	Uncharacterized protein
ncbi_25987268	-1.2245	0.0130501	A1Q1_03755	Uncharacterized protein
ncbi_25987288	-1.03659	8.07048e-45	A1Q1_03775	RNA helicase (EC 3.6.4.13)
ncbi_25987333	-2.96972	1.06048e-78	A1Q1_03820	Glucuronyl hydrolase
ncbi_25987335	-1.20817	1.05389e-23	A1Q1_03822	Mitochondrial inner membrane protease ATP23 (EC 3.4.24.-)
ncbi_25987342	-1.39704	2.83057e-16	A1Q1_03829	Enoyl reductase (ER) domain-containing protein
ncbi_25987352	-1.17973	0.00141653	A1Q1_03839	Uncharacterized protein
ncbi_25987355	-1.72471	0	A1Q1_03842	G domain-containing protein
ncbi_25987360	-6.92021	1.91948e-08	A1Q1_03847	Uncharacterized protein
ncbi_25987361	-2.02805	4.24159e-18	A1Q1_03848	19 kDa protein having G-X-X-X-Q-X-W
ncbi_25987392	-2.87011	0	A1Q1_03879	cystathionine gamma-lyase (EC 4.4.1.1) (Gamma-cystathionase)
ncbi_25987393	-2.14992	0	A1Q1_03880	Uncharacterized protein
ncbi_25987397	-1.65428	7.1512e-127	A1Q1_03884	Glycerol-3-phosphate O-acyltransferase
ncbi_25987403	-1.19436	3.54384e-71	A1Q1_03890	Proteophosphoglycan ppg4
ncbi_25987407	-2.38487	0	A1Q1_03894	Water channel
ncbi_25987418	-1.02731	2.11821e-25	A1Q1_03905	DNA-directed RNA polymerase I subunit RPA49
ncbi_25987430	-1.96347	0.00507643	A1Q1_03917	F-box domain-containing protein
ncbi_25987441	-1.2052	4.00025e-44	A1Q1_03928	peptidylprolyl isomerase (EC 5.2.1.8)
ncbi_25987444	-1.13186	1.26339e-30	A1Q1_03931	Uncharacterized protein
ncbi_25987491	-1.60655	0	A1Q1_03978	Carnitine O-acetyltransferase, mitochondrial (EC 2.3.1.7)
ncbi_25987497	-1.19378	4.15691e-47	A1Q1_03984	DH domain-containing protein
ncbi_25987505	-1.03953	1.79453e-76	A1Q1_03992	Zn(2)-C6 fungal-type domain-containing protein
ncbi_25987515	-1.4639	2.68254e-158	A1Q1_04002	Aminotransferase class I/classII large domain-containing protein
ncbi_25987533	-2.62614	4.15853e-278	A1Q1_04020	O-acetylhomoserine aminocarboxypropyltransferase (EC 2.5.1.49)
ncbi_25987542	-1.02321	1.40577e-12	A1Q1_04029	Zn(2)-C6 fungal-type domain-containing protein
ncbi_25987547	-1.75382	3.70309e-154	A1Q1_04034	Uncharacterized protein
ncbi_25987548	-1.13555	8.79095e-41	A1Q1_04035	Elongation factor Ts, mitochondrial (EF-Ts) (EF-TsMt)
ncbi_25987552	-1.10409	2.65956e-13	A1Q1_04039	Uncharacterized protein
ncbi_25987555	-1.06512	1.75615e-10	A1Q1_04042	ER transporter 6TM N-terminal domain-containing protein
ncbi_25987564	-1.09352	3.01947e-50	A1Q1_04051	Mitochondrial import inner membrane translocase subunit TIM22
ncbi_25987566	-1.71487	1.34932e-221	A1Q1_04053	GTP binding protein
ncbi_25987571	-2.53324	0.0028584	A1Q1_04058	3-hydroxyisobutyrate dehydrogenase
ncbi_25987572	-1.19888	1.12785e-33	A1Q1_04059	Uncharacterized protein
ncbi_25987575	-2.76493	3.00515e-104	A1Q1_04062	Amino acid transporter
ncbi_25987606	-1.19615	7.89816e-78	A1Q1_04093	Uncharacterized protein
ncbi_25987614	-1.30813	1.98012e-119	A1Q1_04101	non-specific serine/threonine protein kinase (EC 2.7.11.1)
ncbi_25987638	-1.25287	3.36503e-05	A1Q1_04125	Monooxygenase
ncbi_25987647	-1.47683	1.44934e-185	A1Q1_04134	Glycosyltransferase 61 catalytic domain-containing protein
ncbi_25987654	-1.01558	0.00205648	A1Q1_04141	Uncharacterized protein
ncbi_25987656	-2.66298	4.81144e-40	A1Q1_04143	Uncharacterized protein
ncbi_25987663	-1.25461	1.12386e-16	A1Q1_04150	Levo-lactonase
ncbi_25987680	-1.48099	5.30799e-242	A1Q1_04167	Uncharacterized protein
ncbi_25987751	-1.48591	2.15553e-208	A1Q1_04238	Uncharacterized protein
ncbi_25987752	-1.32454	1.56633e-10	A1Q1_04239	Uncharacterized protein
ncbi_25987754	-1.04513	2.97254e-150	A1Q1_04241	non-specific serine/threonine protein kinase (EC 2.7.11.1)
ncbi_25987770	-1.05735	3.93311e-109	A1Q1_04257	Nucleolar protein, component of the small subunit (SSU) processome, Utp14p
ncbi_25987772	-1.74367	5.4051e-10	A1Q1_04259	Uncharacterized protein
ncbi_25987773	-1.53692	2.3163e-200	A1Q1_04260	LEUNIG protein
ncbi_25987784	-1.26614	2.40071e-16	A1Q1_04271	Uncharacterized protein
ncbi_25987788	-1.44374	1.4651e-56	A1Q1_04275	C2H2-type domain-containing protein
ncbi_25987789	-1.89558	2.93496e-186	A1Q1_04276	Endocytosis-related protein
ncbi_25987805	-1.35008	5.6261e-05	A1Q1_04292	Ribosomal protein of the small subunit, Mrps8p
ncbi_25987814	-1.52153	2.0473e-16	A1Q1_04301	Uncharacterized protein
ncbi_25987815	-1.49392	2.78719e-220	A1Q1_04302	chitin synthase (EC 2.4.1.16)
ncbi_25987820	-1.29156	8.50867e-43	A1Q1_04307	tRNA (adenine(58)-N(1))-methyltransferase catalytic subunit TRM61 (EC 2.1.1.220) (tRNA(m1A58)-methyltransferase subunit TRM61)
ncbi_25987821	-4.459	1.90745e-283	A1Q1_04308	Transcription factor domain-containing protein
ncbi_25987824	-1.29117	4.07421e-06	A1Q1_04311	BTB domain-containing protein
ncbi_25987825	-2.572	0	A1Q1_04312	Xanthine/uracil permease
ncbi_25987827	-1.05	4.64477e-99	A1Q1_04314	Uncharacterized protein
ncbi_25987851	-1.86661	4.79179e-161	A1Q1_04338	Uncharacterized protein
ncbi_25987874	-1.17058	3.96664e-198	A1Q1_04361	DNA-directed RNA polymerase subunit beta (EC 2.7.7.6)
ncbi_25987878	-1.62424	0	A1Q1_04365	Nucleolar protein 56
ncbi_25987889	-1.41045	4.6303e-196	A1Q1_04376	CPL domain-containing protein
ncbi_25987894	-1.13104	7.81006e-18	A1Q1_04381	Iron ion transporter
ncbi_25987895	-1.37588	5.77157e-97	A1Q1_04382	Intracellular protein transport-related protein
ncbi_25987919	-1.27869	5.46771e-76	A1Q1_04406	Bud site selection-related protein
ncbi_25987922	-1.77552	1.48673e-91	A1Q1_04409	Kinesin motor domain-containing protein
ncbi_25987946	-1.06445	3.70766e-53	A1Q1_04433	Dynein heavy chain, cytoplasmic (Dynein heavy chain, cytosolic)
ncbi_25987959	-2.94719	6.7086e-57	A1Q1_04446	Integral membrane protein
ncbi_25987960	-1.49236	4.77854e-167	A1Q1_04447	Rho-GAP domain-containing protein
ncbi_25987978	-1.13872	1.92078e-32	A1Q1_04465	N-acetyltransferase domain-containing protein
ncbi_25987989	-1.41436	8.12616e-144	A1Q1_04476	Protein phosphatase PP2A regulatory subunit B
ncbi_25987996	-1.18556	6.56e-73	A1Q1_04483	Ubiquinol-cytochrome c chaperone domain-containing protein
ncbi_25988002	-1.17416	2.54759e-129	A1Q1_04489	rRNA binding protein
ncbi_25988006	-4.37819	0	A1Q1_04493	Glycine cleavage system P protein (EC 1.4.4.2)
ncbi_25988018	-1.3698	3.76789e-55	A1Q1_04505	Glutamate--tRNA ligase, mitochondrial (EC 6.1.1.17) (Glutamyl-tRNA synthetase)
ncbi_25988022	-1.63836	1.04144e-87	A1Q1_04509	U1-type domain-containing protein
ncbi_25988025	-1.06263	5.25518e-47	A1Q1_04512	Uncharacterized protein
ncbi_25988041	-1.01802	1.08692e-75	A1Q1_04528	Aconitate hydratase, mitochondrial (Aconitase) (EC 4.2.1.-)
ncbi_25988046	-1.16747	7.81708e-64	A1Q1_04533	Brix domain-containing protein
ncbi_25988047	-1.11767	3.30187e-168	A1Q1_04534	Eukaryotic translation initiation factor 3 subunit E (eIF3e)
ncbi_25988051	-1.49144	2.692e-123	A1Q1_04538	Uncharacterized protein
ncbi_25988052	-1.12792	3.14942e-17	A1Q1_04539	Rrn7/TAF1B C-terminal cyclin domain-containing protein
ncbi_25988053	-1.62571	1.99363e-298	A1Q1_04540	Pescadillo homolog (Nucleolar protein 7 homolog)
ncbi_25988056	-2.95359	5.97107e-07	A1Q1_04543	Major facilitator superfamily (MFS) profile domain-containing protein
ncbi_25988058	-1.01787	8.25395e-66	A1Q1_04545	GATA-type domain-containing protein
ncbi_25988060	-1.86949	0	A1Q1_04547	Uncharacterized protein
ncbi_25988061	-1.57197	5.0954e-67	A1Q1_04548	Up-regulated during septation protein 1 domain-containing protein
ncbi_25988062	-1.56138	2.997e-142	A1Q1_04549	Nucleolar protein 12
ncbi_25988071	-1.5738	2.21653e-101	A1Q1_04558	Transmembrane protein
ncbi_25988073	-2.32939	4.4468e-166	A1Q1_04560	Uncharacterized protein
ncbi_25988074	-2.95595	0.0267613	A1Q1_04561	Uncharacterized protein
ncbi_25988086	-1.92685	0	A1Q1_04573	DNA-directed DNA polymerase
ncbi_25988089	-2.47952	0	A1Q1_04576	Glutamate dehydrogenase
ncbi_25988112	-1.85919	1.13959e-28	A1Q1_04599	Uncharacterized protein
ncbi_25988113	-1.639	2.06393e-23	A1Q1_04600	Transcriptional activator
ncbi_25988116	-1.79783	9.77369e-31	A1Q1_04603	Nucleus protein
ncbi_25988122	-1.52397	8.9061e-62	A1Q1_04609	Solute carrier family 39 (Zinc transporter), member 9
ncbi_25988124	-1.00117	1.08302e-182	A1Q1_04611	1,3-beta-glucan synthase (EC 2.4.1.34)
ncbi_25988125	-1.10555	1.01844e-34	A1Q1_04612	Uncharacterized protein
ncbi_25988152	-3.77082	0	A1Q1_04640	Serine/threonine protein kinase
ncbi_25988163	-2.97486	1.34131e-93	A1Q1_04651	Carboxylesterase type B domain-containing protein
ncbi_25988164	-1.5284	0.000235547	A1Q1_04652	Uncharacterized protein
ncbi_25988178	-1.67076	0.0361803	A1Q1_04666	Copper transporter
ncbi_25988182	-2.08955	0	A1Q1_04670	Uncharacterized protein
ncbi_25988183	-1.92525	0	A1Q1_04671	Acetyl-coenzyme A synthetase (EC 6.2.1.1)
ncbi_25988187	-1.5194	9.68003e-05	A1Q1_04675	Uncharacterized protein
ncbi_25988226	-1.70284	1.71215e-60	A1Q1_04714	Glutamine-dependent NAD(+) synthetase (EC 6.3.5.1) (NAD(+) synthase [glutamine-hydrolyzing])
ncbi_25988228	-1.03397	7.83625e-13	A1Q1_04716	Nudix hydrolase domain-containing protein
ncbi_25988229	-2.28806	0	A1Q1_04717	General transcriptional repressor
ncbi_25988230	-1.81185	9.5417e-25	A1Q1_04718	Uncharacterized protein
ncbi_25988231	-1.67015	3.00403e-11	A1Q1_04719	J domain-containing protein
ncbi_25988242	-1.21018	0.000105032	A1Q1_04730	Uncharacterized protein
ncbi_25988243	-1.05903	2.17758e-18	A1Q1_04731	Uncharacterized protein
ncbi_25988245	-1.8309	5.03607e-178	A1Q1_04733	Peptidase A1 domain-containing protein
ncbi_25988248	-1.14256	0.000455743	A1Q1_04736	Frataxin
ncbi_25988257	-1.78464	1.56538e-134	A1Q1_04745	Carboxylic ester hydrolase (EC 3.1.1.-)
ncbi_25988262	-1.27677	1.74843e-07	A1Q1_04750	High affinity methionine permease
ncbi_25988280	-1.79325	1.3556e-11	A1Q1_04768	F-box domain-containing protein
ncbi_25988283	-1.21939	5.31707e-11	A1Q1_04771	Major facilitator superfamily (MFS) profile domain-containing protein
ncbi_25988287	-2.01281	0	A1Q1_04775	RNase III domain-containing protein
ncbi_25988305	-2.65851	2.98198e-121	A1Q1_04793	Uncharacterized protein
ncbi_25988308	-1.21195	8.04051e-140	A1Q1_04796	Small-subunit processome Utp12 domain-containing protein
ncbi_25988310	-1.29794	1.2467e-85	A1Q1_04798	Small ribosomal subunit protein mS35 mitochondrial conserved domain-containing protein
ncbi_25988311	-2.36923	9.05795e-12	A1Q1_04799	Alpha/beta hydrolase fold-3 domain-containing protein
ncbi_25988313	-2.37319	1.62432e-28	A1Q1_04801	cellulase (EC 3.2.1.4)
ncbi_25988318	-1.25527	1.25526e-127	A1Q1_04806	Forkhead transcription factor 3 (Freac-3)
ncbi_25988319	-1.06288	0.00076441	A1Q1_04807	Uncharacterized protein
ncbi_25988321	-1.93243	1.046e-26	A1Q1_04809	BTB domain-containing protein
ncbi_25988322	-1.66171	3.39577e-55	A1Q1_04810	F-box domain-containing protein
ncbi_25988331	-1.93305	5.15096e-32	A1Q1_04819	Phospholipid metabolism-related protein
ncbi_25988346	-1.5594	1.21337e-143	A1Q1_04834	Succinate-semialdehyde dehydrogenase (EC 1.2.1.16)
ncbi_25988356	-2.25725	1.52378e-12	A1Q1_04844	Retrotransposon gag domain-containing protein
ncbi_25988357	-11.2942	5.22325e-05	A1Q1_04845	Uncharacterized protein
ncbi_25988358	-1.45632	8.11718e-21	A1Q1_04846	Retrotransposon gag domain-containing protein
ncbi_25988374	-1.66906	0	A1Q1_04862	5-methyltetrahydropteroyltriglutamate--homocysteine S-methyltransferase (EC 2.1.1.14)
ncbi_25988377	-1.57911	8.10272e-233	A1Q1_04865	GabA permease
ncbi_25988386	-1.30803	2.566e-116	A1Q1_04874	L domain-like protein
ncbi_25988388	-1.38074	3.2049e-118	A1Q1_04876	Capsular associated protein
ncbi_25988398	-1.25399	3.11469e-41	A1Q1_04886	Tyrosine--tRNA ligase (EC 6.1.1.1) (Tyrosyl-tRNA synthetase)
ncbi_25988401	-1.17035	1.56326e-61	A1Q1_04889	Glycosyltransferase 61 catalytic domain-containing protein
ncbi_25988404	-1.22896	6.20773e-42	A1Q1_04892	C2H2-type domain-containing protein
ncbi_25988414	-2.10183	2.30266e-07	A1Q1_04902	Uncharacterized protein
ncbi_25988418	-1.05336	8.99614e-31	A1Q1_04906	Uncharacterized protein
ncbi_25988426	-1.79614	8.20393e-12	A1Q1_04914	Zn(2)-C6 fungal-type domain-containing protein
ncbi_25988428	-1.67955	1.14984e-98	A1Q1_04916	Transglycosylase SLT domain-containing protein
ncbi_25988431	-1.03257	2.35294e-50	A1Q1_04919	Sensitive to high expression protein 9, mitochondrial
ncbi_25988438	-1.16553	5.16405e-141	A1Q1_04926	Capsular associated protein
ncbi_25988442	-2.90924	0	A1Q1_04930	Copper acquisition factor BIM1-like domain-containing protein
ncbi_25988446	-1.27475	6.90311e-121	A1Q1_04934	Uncharacterized protein
ncbi_25988481	-1.31269	1.94444e-53	A1Q1_04969	DNA-directed RNA polymerases I, II, and III subunit RPABC1
ncbi_25988484	-4.23778	0	A1Q1_04972	F-box domain-containing protein
ncbi_25988489	-1.43131	1.19456e-43	A1Q1_04977	DUF1349 domain-containing protein
ncbi_25988491	-1.0689	6.35248e-102	A1Q1_04979	Chromosome organization and biogenesis-related protein
ncbi_25988503	-1.21217	7.44029e-76	A1Q1_04991	GTPase-activating protein (Ras GTPase-activating protein)
ncbi_25988516	-2.96982	0	A1Q1_05004	Carbonic anhydrase (EC 4.2.1.1) (Carbonate dehydratase)
ncbi_25988523	-1.06537	1.72552e-44	A1Q1_05011	Phenylalanine--tRNA ligase, mitochondrial (EC 6.1.1.20) (Phenylalanyl-tRNA synthetase)
ncbi_25988527	-2.052	2.29116e-105	A1Q1_05015	methylated diphthine methylhydrolase (EC 3.1.1.97)
ncbi_25988535	-1.26136	6.97303e-29	A1Q1_05023	Uncharacterized protein
ncbi_25988537	-1.70838	0	A1Q1_05025	ATP-dependent RNA helicase (EC 3.6.4.13)
ncbi_25988542	-4.01638	0	A1Q1_05030	BTB domain-containing protein
ncbi_25988547	-1.07786	2.54666e-56	A1Q1_05035	Cell polarity protein
ncbi_25988566	-1.40726	4.56477e-17	A1Q1_05054	Uncharacterized protein
ncbi_25988567	-4.07915	8.17197e-187	A1Q1_05055	Uncharacterized protein
ncbi_25988568	-1.66109	3.27463e-154	A1Q1_05056	Transcription factor domain-containing protein
ncbi_25988572	-1.13156	8.649e-103	A1Q1_05060	F-box domain-containing protein
ncbi_25988589	-2.60888	7.71723e-297	A1Q1_05077	Phosphodiesterase (EC 3.1.4.-)
ncbi_25988590	-1.40584	1.33972e-06	A1Q1_05078	Uncharacterized protein
ncbi_25988591	-1.03071	3.28343e-10	A1Q1_05079	Uncharacterized protein
ncbi_25988593	-1.74631	5.14822e-06	A1Q1_05081	Uncharacterized protein
ncbi_25988603	-1.21691	1.80714e-40	A1Q1_05091	Large ribosomal subunit protein mL59 domain-containing protein
ncbi_25988614	-1.5668	2.91752e-61	A1Q1_05102	Uncharacterized protein
ncbi_25988617	-1.47064	4.4465e-119	A1Q1_05105	Glucoamylase s1/s2
ncbi_25988631	-1.45088	1.249e-269	A1Q1_05119	WD40 repeat-like protein
ncbi_25988640	-1.53513	1.59253e-17	A1Q1_05128	Uncharacterized protein
ncbi_25988642	-1.61275	2.1251e-103	A1Q1_05130	Sugar phosphate transporter domain-containing protein
ncbi_25988643	-3.34388	1.24747e-275	A1Q1_05131	Uncharacterized protein
ncbi_25988651	-1.58728	4.35724e-19	A1Q1_05139	Dihydrolipoamide succinyltransferase
ncbi_25988654	-1.37458	3.79301e-58	A1Q1_05142	Uncharacterized protein
ncbi_25988660	-1.22461	9.76587e-55	A1Q1_05148	Uncharacterized protein
ncbi_25988671	-1.03461	1.5502e-39	A1Q1_05159	Uncharacterized protein
ncbi_25988672	-1.71985	0.000357414	A1Q1_05160	Uncharacterized protein
ncbi_25988686	-1.6303	1.36129e-175	A1Q1_05174	RNA helicase (EC 3.6.4.13)
ncbi_25988707	-1.52983	8.48027e-30	A1Q1_05195	TPR Domain containing protein
ncbi_25988709	-1.14197	7.31736e-193	A1Q1_05197	pyruvate carboxylase (EC 6.4.1.1)
ncbi_25988724	-1.25382	7.67187e-77	A1Q1_05212	Capsular associated protein
ncbi_25988763	-1.28385	3.91249e-140	A1Q1_05251	Establishment of cell polarity protein
ncbi_25988767	-1.57663	2.77224e-09	A1Q1_05255	Uncharacterized protein
ncbi_25988771	-1.02595	3.59486e-68	A1Q1_05259	BHLH domain-containing protein
ncbi_25988787	-1.39294	5.51395e-11	A1Q1_05275	Uncharacterized protein
ncbi_25988791	-1.25825	5.73819e-33	A1Q1_05279	MRPL25 domain-containing protein
ncbi_25988803	-2.40226	3.83523e-229	A1Q1_05291	Cdk-related kinase, Crk1
ncbi_25988818	-2.82669	2.16011e-127	A1Q1_05306	Major facilitator superfamily (MFS) profile domain-containing protein
ncbi_25988823	-2.12532	0	A1Q1_05311	histidine kinase (EC 2.7.13.3)
ncbi_25988827	-1.05613	1.14184e-80	A1Q1_05315	Nucleus protein
ncbi_25988828	-1.35983	1.09379e-118	A1Q1_05316	RNase III domain-containing protein
ncbi_25988839	-1.91385	6.04959e-11	A1Q1_05327	Decapping nuclease (EC 3.6.1.-)
ncbi_25988847	-2.17739	0	A1Q1_05335	Uncharacterized protein
ncbi_25988859	-1.37235	3.18281e-46	A1Q1_05347	Uncharacterized protein
ncbi_25988866	-1.37082	1.43637e-181	A1Q1_05354	Cytosine-purine permease
ncbi_25988875	-2.37438	1.47698e-219	A1Q1_05363	DUF7729 domain-containing protein
ncbi_25988877	-1.33196	2.92645e-127	A1Q1_05365	Copper-exporting ATPase
ncbi_25988878	-1.63507	0.0103172	A1Q1_05366	Major facilitator superfamily (MFS) profile domain-containing protein
ncbi_25988880	-1.65897	0	A1Q1_05368	Amino acid transporter, putative
ncbi_25988882	-1.35438	0.00110464	A1Q1_05370	Major facilitator superfamily (MFS) profile domain-containing protein
ncbi_25988886	-5.3918	0	A1Q1_05374	HD domain-containing protein
ncbi_25988888	-1.19343	2.09673e-24	A1Q1_05376	beta-glucosidase (EC 3.2.1.21)
ncbi_25988890	-1.57297	1.71707e-104	A1Q1_05378	Uncharacterized protein
ncbi_25988891	-1.35355	1.78423e-73	A1Q1_05379	Glycosyl hydrolase family 88
ncbi_25988894	-1.73529	1.17378e-09	A1Q1_05382	LIM zinc-binding domain-containing protein
ncbi_25988901	-2.17908	6.05812e-161	A1Q1_05389	Tubulin binding protein
ncbi_25988903	-2.43637	3.7045e-212	A1Q1_05391	Nickel/cobalt efflux system
ncbi_25988904	-3.22652	7.44985e-76	A1Q1_05392	RNA helicase (EC 3.6.4.13)
ncbi_25988908	-1.06106	4.41575e-19	A1Q1_05396	Pheromone transporter
ncbi_25988922	-2.00015	5.66735e-09	A1Q1_05410	F-box domain-containing protein
ncbi_25988929	-1.6108	6.38217e-242	A1Q1_05417	Eukaryotic translation initiation factor 5B (EC 3.6.5.3) (Translation initiation factor IF-2)
ncbi_25988935	-2.4693	0	A1Q1_05423	Solute carrier family 25 (Mitochondrial phosphate transporter), member 23/24/25/41
ncbi_25988955	-4.6574	3.6691e-180	A1Q1_05443	Choline transporter
ncbi_25988962	-1.20122	1.14219e-100	A1Q1_05450	Amino acid transporter
ncbi_25988983	-1.8962	9.8275e-06	A1Q1_05471	DUF3492 domain-containing protein
ncbi_25988985	-1.59474	0.0306087	A1Q1_05473	Uncharacterized protein
ncbi_25988992	-1.69648	0.00900834	A1Q1_05480	Probable alpha/beta-glucosidase agdC (EC 3.2.1.21)
ncbi_25988993	-1.06651	8.51725e-10	A1Q1_05481	Uncharacterized protein
ncbi_25988994	-2.17388	1.91901e-13	A1Q1_05482	Uncharacterized protein
ncbi_25988995	-1.88663	0.00584061	A1Q1_05483	Uncharacterized protein
ncbi_25989003	-1.57858	0.000728944	A1Q1_05491	Glycoside hydrolase 131 catalytic N-terminal domain-containing protein
ncbi_25989013	-1.09447	3.73341e-62	A1Q1_05501	Uncharacterized protein
ncbi_25989026	-1.74382	6.58751e-177	A1Q1_05514	Urease (EC 3.5.1.5) (Urea amidohydrolase)
ncbi_25989037	-1.06881	2.46382e-62	A1Q1_05525	Translation initiation factor IF-2, mitochondrial
ncbi_25989040	-1.56058	7.4619e-205	A1Q1_05528	Helicase ATP-binding domain-containing protein
ncbi_25989053	-1.18279	7.62764e-133	A1Q1_05541	FCP1 homology domain-containing protein
ncbi_25989056	-1.1787	7.68818e-149	A1Q1_05544	Protein tyrosine/threonine phosphatase
ncbi_25989057	-3.39299	0	A1Q1_05545	MHYT domain-containing protein
ncbi_25989069	-1.29416	5.4128e-40	A1Q1_05557	Ribosomal protein L38e
ncbi_25989077	-1.33379	0.00182735	A1Q1_05565	Monosaccharide transporter
ncbi_25989127	-2.78238	9.2799e-296	A1Q1_05615	Uncharacterized protein
ncbi_25989130	-1.52887	3.24924e-92	A1Q1_05618	60S ribosomal protein l30-1 (L32)
ncbi_25989160	-1.40823	2.20678e-180	A1Q1_05648	Protoheme IX farnesyltransferase, mitochondrial (Heme O synthase)
ncbi_25989167	-1.6436	0	A1Q1_05655	Calcium-transporting ATPase (EC 7.2.2.10)
ncbi_25989175	-2.56561	7.18953e-41	A1Q1_05663	Phosphate transporter
ncbi_25989194	-1.67514	0	A1Q1_05682	Malate synthase (EC 2.3.3.9)
ncbi_25989196	-1.35453	1.49358e-111	A1Q1_05684	Small ribosomal subunit protein mS29
ncbi_25989197	-1.18668	5.02215e-122	A1Q1_05685	Ribosome biogenesis regulatory protein
ncbi_25989211	-1.1322	2.3475e-82	A1Q1_05699	Pentatricopeptide repeat protein
ncbi_25989227	-4.7825	0	A1Q1_05715	Vacuole protein
ncbi_25989228	-6.71075	0	A1Q1_05716	Uncharacterized protein
ncbi_25989231	-1.01741	1.46286e-09	A1Q1_05719	alpha-amylase (EC 3.2.1.1)
ncbi_25989234	-1.50661	0	A1Q1_05722	Citrate synthase
ncbi_25989238	-2.57903	0	A1Q1_05726	C2H2-type domain-containing protein
ncbi_25989252	-1.13793	2.81836e-180	A1Q1_05740	arginine--tRNA ligase (EC 6.1.1.19) (Arginyl-tRNA synthetase)
ncbi_25989281	-1.00618	1.87267e-25	A1Q1_05769	Diphthine synthase
ncbi_25989283	-1.62636	9.71942e-49	A1Q1_05771	Uncharacterized protein
ncbi_25989284	-1.66595	1.92828e-78	A1Q1_05772	Uncharacterized protein
ncbi_25989285	-2.53066	0	A1Q1_05773	nitric oxide dioxygenase (EC 1.14.12.17)
ncbi_25989290	-1.91205	0	A1Q1_05778	Alternative oxidase (EC 1.-.-.-)
ncbi_25989307	-1.33664	4.7523e-08	A1Q1_05795	Uncharacterized protein
ncbi_25989309	-1.09575	5.64105e-58	A1Q1_05797	Glycosyl transferase CAP10 domain-containing protein
ncbi_25989316	-4.49424	0	A1Q1_05804	Ammonium transporter
ncbi_25989345	-2.58083	0	A1Q1_05833	Acetyl-CoA carboxylase
ncbi_25989348	-1.30638	0.000247779	A1Q1_05836	Uncharacterized protein
ncbi_25989352	-1.04862	6.45545e-10	A1Q1_05840	Uncharacterized protein
ncbi_25989353	-1.24596	8.04213e-26	A1Q1_05841	Uncharacterized protein
ncbi_25989358	-1.12649	1.69617e-127	A1Q1_05846	Protein MAK16
ncbi_25989369	-2.20358	0	A1Q1_05857	Uncharacterized protein
ncbi_25989371	-1.26523	6.2993e-67	A1Q1_05859	Ras-GAP domain-containing protein
ncbi_25989414	-1.39626	1.39487e-45	A1Q1_05902	G2/mitotic-specific cyclin cdc13
ncbi_25989415	-2.09976	5.65543e-44	A1Q1_05903	Uncharacterized protein
ncbi_25989420	-1.75985	7.06376e-07	A1Q1_05908	Glycine hydroxymethyltransferase
ncbi_25989434	-1.06668	1.46341e-53	A1Q1_05922	Uncharacterized protein
ncbi_25989474	-2.3327	0	A1Q1_05962	Midasin
ncbi_25989483	-1.12535	5.67684e-05	A1Q1_05971	Zinc finger GRF-type domain-containing protein
ncbi_25989486	-1.09374	4.53105e-06	A1Q1_05974	F-box domain-containing protein
ncbi_25989502	-3.05273	1.26852e-06	A1Q1_05990	Uncharacterized protein
ncbi_25989528	-9.36851	0.0451913	A1Q1_06016	Uncharacterized protein
ncbi_25989533	-3.05134	0	A1Q1_06021	alpha-1,3-glucan synthase (EC 2.4.1.183)
ncbi_25989544	-1.17604	8.41119e-70	A1Q1_06032	PEBP-like protein
ncbi_25989545	-1.02846	2.72471e-46	A1Q1_06033	tRNA-intron lyase (EC 4.6.1.16) (tRNA-intron endonuclease Sen2)
ncbi_25989549	-2.25231	2.81878e-230	A1Q1_06037	Choline transporter
ncbi_25989559	-1.12139	0.00284969	A1Q1_06047	Alpha-ketoglutarate-dependent dioxygenase AlkB-like domain-containing protein
ncbi_25989565	-1.04478	2.65555e-73	A1Q1_06053	non-specific serine/threonine protein kinase (EC 2.7.11.1)
ncbi_25989580	-1.37205	1.09789e-189	A1Q1_06068	RNA helicase (EC 3.6.4.13)
ncbi_25989584	-1.30799	6.29442e-274	A1Q1_06072	Eukaryotic initiation factor 4F subunit
ncbi_25989595	-2.56197	0	A1Q1_06083	Ammonium transporter
ncbi_25989596	-1.6912	3.42339e-102	A1Q1_06084	Uncharacterized protein
ncbi_25989617	-1.44484	3.74844e-151	A1Q1_06105	Uncharacterized protein
ncbi_25989630	-1.18314	1.14259e-122	A1Q1_06118	Protein required for the maturation of the 18S rRNA and 40S ribosome production, Emg1p
ncbi_25989652	-1.91564	2.91262e-236	A1Q1_06140	Zn(2)-C6 fungal-type domain-containing protein
ncbi_25989658	-1.56682	1.286e-106	A1Q1_06146	Uncharacterized protein
ncbi_25989659	-1.13238	7.99125e-68	A1Q1_06147	Ribosomal protein
ncbi_25989663	-1.09716	3.41949e-14	A1Q1_06151	Acetyltransferase
ncbi_25989694	-1.02046	4.50475e-24	A1Q1_06182	Sodium/calcium exchanger membrane region domain-containing protein
ncbi_25989695	-1.02242	2.78727e-25	A1Q1_06183	Inner membrane component domain-containing protein
ncbi_25989709	-1.18919	1.19686e-126	A1Q1_06197	Ribosomal large subunit biogenesis-related protein
ncbi_25989766	-1.10851	1.58639e-51	A1Q1_06254	Cytoplasm protein
ncbi_25989769	-5.89194	0	A1Q1_06257	Siderochrome-iron (Ferrioxamine) uptake transporter
ncbi_25989772	-1.26485	2.97617e-132	A1Q1_06260	U3 small nucleolar RNA-associated protein 4
ncbi_25989773	-1.32219	5.80931e-260	A1Q1_06261	Glycerophosphodiester phosphodiesterase
ncbi_25989774	-1.23114	1.65357e-52	A1Q1_06262	Monooxygenase
ncbi_25989784	-1.43061	2.13497e-204	A1Q1_06272	Protein SDA1
ncbi_25989786	-1.8883	2.27778e-95	A1Q1_06274	Aminomethyltransferase (EC 2.1.2.10) (Glycine cleavage system T protein)
ncbi_25989801	-2.22456	0	A1Q1_06289	assimilatory sulfite reductase (NADPH) (EC 1.8.1.2)
ncbi_25989809	-1.10966	1.44237e-161	A1Q1_06297	ATP-dependent RNA helicase (EC 3.6.4.13)
ncbi_25989829	-1.05134	1.27423e-50	A1Q1_06317	Amine oxidase (EC 1.4.3.-)
ncbi_25989840	-1.44933	3.74912e-15	A1Q1_06328	Cytochrome P450
ncbi_25989857	-1.22944	2.07576e-146	A1Q1_06345	Ribosomal large subunit assembly and maintenance-related protein
ncbi_25989862	-1.51999	2.72092e-256	A1Q1_06350	Methionine aminopeptidase 2 (MAP 2) (MetAP 2) (EC 3.4.11.18) (Peptidase M)
ncbi_25989874	-2.58903	1.57989e-32	A1Q1_06362	Uncharacterized protein
ncbi_25989875	-1.27615	1.13385e-17	A1Q1_06363	S-adenosylmethionine transporter
ncbi_25989889	-1.63485	0.0225906	A1Q1_06377	Rad21/Rec8-like protein N-terminal domain-containing protein
ncbi_25989932	-1.12672	3.63555e-123	A1Q1_06420	Tetraspanin Tsp2
ncbi_25989935	-1.42427	1.24967e-79	A1Q1_06423	Uncharacterized protein
ncbi_25989941	-2.5684	0	A1Q1_06429	ATP-dependent (S)-NAD(P)H-hydrate dehydratase (EC 4.2.1.93) (ATP-dependent NAD(P)HX dehydratase)
ncbi_25989942	-1.49858	6.72287e-96	A1Q1_06430	Homeobox domain-containing protein
ncbi_25989954	-3.67355	0	A1Q1_06442	Ferro-O2-oxidoreductase
ncbi_25989958	-1.07773	5.96778e-127	A1Q1_06446	Eukaryotic translation initiation factor 3 subunit L (eIF3l)
ncbi_25989973	-1.03408	6.47813e-28	A1Q1_06461	tRNA (guanine(9)-N1)-methyltransferase (EC 2.1.1.221) (tRNA methyltransferase 10) (tRNA(m1G9)-methyltransferase)
ncbi_25989977	-1.12535	1.01842e-109	A1Q1_06465	U3 small nucleolar RNA-associated protein 13 C-terminal domain-containing protein
ncbi_25989983	-1.11688	2.68459e-107	A1Q1_06471	type I protein arginine methyltransferase (EC 2.1.1.319)
ncbi_25989992	-1.4597	1.01751e-35	A1Q1_06480	Restriction endonuclease type IV Mrr domain-containing protein
ncbi_25989998	-1.33673	1.74221e-25	A1Q1_06486	Fork-head domain-containing protein
ncbi_25990002	-1.71468	2.55402e-134	A1Q1_06490	Uncharacterized protein
ncbi_25990003	-1.82771	6.77682e-190	A1Q1_06491	Methionine aminopeptidase (EC 3.4.11.18)
ncbi_25990005	-3.0838	0	A1Q1_06493	NAD(P)-binding domain-containing protein
ncbi_25990029	-1.04123	6.17425e-68	A1Q1_06517	DDT domain-containing protein
ncbi_25990031	-2.03265	6.46541e-146	A1Q1_06519	Major facilitator superfamily (MFS) profile domain-containing protein
ncbi_25990033	-4.17494	9.7305e-204	A1Q1_06521	Superoxide dismutase [Cu-Zn] (EC 1.15.1.1)
ncbi_25990039	-1.9092	0	A1Q1_06527	ATP-citrate synthase (EC 2.3.3.8) (ATP-citrate (pro-S-)-lyase) (Citrate cleavage enzyme)
ncbi_25990046	-1.76264	0	A1Q1_06534	Acyl-CoA desaturase (EC 1.14.19.1)
ncbi_25990048	-1.67484	9.32549e-44	A1Q1_06536	Uncharacterized protein
ncbi_25990086	-2.59547	1.59593e-58	A1Q1_06574	ferric-chelate reductase (NADPH) (EC 1.16.1.9)
ncbi_25990090	-2.40938	2.42617e-17	A1Q1_06578	F-box domain-containing protein
ncbi_25990103	-2.14953	1.82545e-216	A1Q1_06591	Uncharacterized protein
ncbi_25990110	-1.95985	1.37579e-297	A1Q1_06598	Alpha-amylase
ncbi_25990120	-2.37787	1.78016e-155	A1Q1_06608	chitin synthase (EC 2.4.1.16)
ncbi_25990121	-2.67341	1.81463e-131	A1Q1_06609	Chitin synthase 1, CHS1
ncbi_25990122	-1.13746	1.15421e-53	A1Q1_06610	Zn(2)-C6 fungal-type domain-containing protein
ncbi_25990133	-1.3662	7.83333e-148	A1Q1_06621	tRNA methyltransferase
ncbi_25990142	-2.75479	0	A1Q1_06630	Fatty acid synthase beta subunit
ncbi_25990143	-2.46424	0	A1Q1_06631	Fatty-acid synthase complex protein
ncbi_25990152	-1.31911	6.84588e-61	A1Q1_06640	Uncharacterized protein
ncbi_25990168	-1.15397	5.8879e-28	A1Q1_06656	serine--tRNA ligase (EC 6.1.1.11) (Seryl-tRNA synthetase) (Seryl-tRNA(Ser) synthetase)
ncbi_25990177	-1.088	4.35132e-77	A1Q1_06665	57.7 kDa trp-asp repeats containing protein
ncbi_25990184	-1.31656	7.42001e-221	A1Q1_06672	Chimeric spermidine synthase/saccharopine dehydrogenase
ncbi_25990186	-1.69154	6.06272e-110	A1Q1_06674	Poly(A)+ RNA transport protein
ncbi_25990187	-1.03691	2.68775e-47	A1Q1_06675	Alpha-1,2-mannosyltransferase
ncbi_25990188	-1.98222	9.87527e-193	A1Q1_06676	Exostosin GT47 domain-containing protein
ncbi_25990193	-3.49739	0	A1Q1_06681	histidine kinase (EC 2.7.13.3)
ncbi_25990194	-2.96559	3.22101e-29	A1Q1_06682	Glutathione hydrolase (EC 2.3.2.2) (EC 3.4.19.13) (Gamma-glutamyltransferase) (Gamma-glutamyltranspeptidase)
ncbi_25990195	-2.21035	0	A1Q1_06683	Putative zinc-binding alcohol dehydrogenase
ncbi_25990196	-1.38923	7.54226e-30	A1Q1_06684	Cytochrome P450
ncbi_25990197	-2.64821	1.02109e-126	A1Q1_06685	Hexosyltransferase
ncbi_25990204	-1.45764	1.25978e-46	A1Q1_06692	Cellular morphogenesis-related protein
ncbi_25990206	-1.46079	3.19315e-05	A1Q1_06694	Fungal specific transcription factor domain-containing protein
ncbi_25990212	-1.0417	2.74048e-38	A1Q1_06700	Uncharacterized protein
ncbi_25990233	-1.05912	2.50139e-31	A1Q1_06721	Vacuolar calcium ion transporter
ncbi_25990246	-1.44337	2.7766e-175	A1Q1_06734	Transferase
ncbi_25990253	-1.28439	1.5543e-24	A1Q1_06741	Uncharacterized protein
ncbi_25990254	-1.81078	0	A1Q1_06742	Zn(2)-C6 fungal-type domain-containing protein
ncbi_25990255	-1.97072	0	A1Q1_06743	Iron regulator 1
ncbi_25990266	-1.09385	0.000487705	A1Q1_06754	Nucleus protein
ncbi_25990267	-1.00802	1.99685e-09	A1Q1_06755	Nucleus protein
ncbi_25990271	-2.63242	2.69215e-05	A1Q1_06759	Epidermal growth factor receptor-like transmembrane-juxtamembrane segment domain-containing protein
ncbi_25990276	-1.92036	1.94168e-80	A1Q1_06764	FAD monooxygenase-like protein
ncbi_25990281	-1.70369	3.2294e-94	A1Q1_06769	Uncharacterized protein
ncbi_25990328	-1.11003	9.76693e-88	A1Q1_06816	Mannosyltransferase (EC 2.4.1.-)
ncbi_25990330	-1.2147	1.65012e-11	A1Q1_06818	AMP binding protein
ncbi_25990341	-1.12077	2.88259e-107	A1Q1_06829	Uncharacterized protein
ncbi_25990344	-1.13486	8.05823e-83	A1Q1_06832	Endopeptidase
ncbi_25990351	-5.48676	2.83857e-179	A1Q1_06839	Adenosine kinase (AK) (EC 2.7.1.20) (Adenosine 5'-phosphotransferase)
ncbi_25990352	-3.81506	0	A1Q1_06840	adenosine kinase (EC 2.7.1.20)
ncbi_25990353	-2.3588	2.03584e-180	A1Q1_06841	adenosine kinase (EC 2.7.1.20)
ncbi_25990361	-1.52718	4.58601e-18	A1Q1_06849	Granulins domain-containing protein
ncbi_25990371	-1.1577	2.7464e-69	A1Q1_06859	Rrp15p-domain-containing protein
ncbi_25990380	-5.31989	0	A1Q1_06868	Phosphate transporter
ncbi_25990381	-2.55918	4.8069e-142	A1Q1_06869	Uncharacterized protein
ncbi_25990382	-1.11526	1.70097e-64	A1Q1_06870	S-adenosylmethionine-dependent methyltransferase
ncbi_25990385	-1.22677	1.21063e-09	A1Q1_06873	Ribosomal RNA-processing protein 42
ncbi_25990400	-1.41359	3.07476e-149	A1Q1_06888	Potassium transport protein
ncbi_25990411	-1.01594	3.92815e-61	A1Q1_06899	tRNA (adenine(58)-N(1))-methyltransferase non-catalytic subunit TRM6 (tRNA(m1A58)-methyltransferase subunit TRM6)
ncbi_25990414	-1.24605	0	A1Q1_06902	ATP-binding cassette (ABC) transporter
ncbi_25990417	-1.53943	9.39795e-35	A1Q1_06905	ABC transporter domain-containing protein
ncbi_25990418	-1.84935	0	A1Q1_06906	Nucleolar protein, Nop14p
ncbi_25990420	-1.3068	1.29502e-66	A1Q1_06908	Di-and tripeptidase
ncbi_25990422	-1.3061	3.64887e-21	A1Q1_06910	Amino acid transporter transmembrane domain-containing protein
ncbi_25990426	-1.11166	8.85575e-13	A1Q1_06914	Proteophosphoglycan ppg4
ncbi_25990463	-1.97666	6.79726e-284	A1Q1_06951	Major facilitator superfamily (MFS) profile domain-containing protein
ncbi_25990467	-1.23767	8.57628e-88	A1Q1_06955	Nonhistone protein 6
ncbi_25990477	-2.51709	4.82889e-290	A1Q1_06965	Uncharacterized protein
ncbi_25990478	-1.99918	8.55715e-65	A1Q1_06966	Uncharacterized protein
ncbi_25990479	-3.04042	1.13933e-07	A1Q1_06967	Transcriptional regulatory protein
ncbi_25990480	-3.57436	1.10134e-16	A1Q1_06968	Uncharacterized protein
ncbi_25990488	-1.16731	4.19635e-62	A1Q1_06976	AB hydrolase-1 domain-containing protein
ncbi_25990489	-4.71235	0	A1Q1_06977	Glutamate synthase [NADH] (EC 1.4.1.14)
ncbi_25990492	-1.24077	1.10599e-72	A1Q1_06980	Inositol polyphosphate-related phosphatase domain-containing protein
ncbi_25990506	-2.08004	1.32006e-174	A1Q1_06994	Uncharacterized protein
ncbi_25990507	-2.59262	2.4204e-106	A1Q1_06995	Oxidoreductase
ncbi_25990513	-1.13209	8.52495e-17	A1Q1_07001	Adaptor complex subunit medium chain 3
ncbi_25990535	-1.29226	0.0161911	A1Q1_07023	Uncharacterized protein
ncbi_25990537	-1.03528	1.11126e-66	A1Q1_07025	Uncharacterized protein
ncbi_25990538	-2.3409	3.82258e-138	A1Q1_07026	Diphthine--ammonia ligase (EC 6.3.1.14) (Diphthamide synthase) (Diphthamide synthetase)
ncbi_25990541	-1.35048	3.26653e-70	A1Q1_07029	Cytoplasm protein
ncbi_25990556	-2.0623	2.69198e-29	A1Q1_07044	Uncharacterized protein
ncbi_25990557	-3.38491	0	A1Q1_07045	HMG box domain-containing protein
ncbi_25990559	-1.54525	1.11673e-167	A1Q1_07047	AMP-dependent synthetase/ligase domain-containing protein
ncbi_25990560	-1.49397	4.56035e-27	A1Q1_07048	Putative integral membrane protein DUF6
ncbi_25990569	-1.02214	2.60015e-81	A1Q1_07057	Large ribosomal subunit protein mL46
ncbi_25990570	-1.12522	3.59769e-131	A1Q1_07058	3'-5' exonuclease domain-containing protein
ncbi_25990577	-2.10532	1.19073e-196	A1Q1_07065	Uncharacterized protein
ncbi_25990582	-1.50959	6.27792e-53	A1Q1_07070	Protein arginine methyltransferase NDUFAF7 (EC 2.1.1.320)
ncbi_25990584	-3.67367	0	A1Q1_07072	Uncharacterized protein
ncbi_25990596	-1.25105	1.75161e-254	A1Q1_07084	Glycerol-3-phosphate dehydrogenase (EC 1.1.5.3)
ncbi_25990601	-1.0209	7.10814e-52	A1Q1_07089	Uncharacterized protein
ncbi_25990610	-1.20009	4.05868e-113	A1Q1_07098	Small nucleolar ribonucleoprotein
ncbi_25990615	-1.03225	2.14889e-72	A1Q1_07103	Cellulosome anchoring protein, cohesin region
ncbi_25990617	-1.04289	4.54663e-35	A1Q1_07105	Transcription factor domain-containing protein
ncbi_25990632	-1.15896	4.73707e-137	A1Q1_07120	Potassium:hydrogen antiporter
ncbi_25990634	-1.37854	1.69771e-38	A1Q1_07122	Chromatin modification-related protein EAF3
ncbi_25990636	-1.59409	5.53237e-226	A1Q1_07124	Zn(2)-C6 fungal-type domain-containing protein
ncbi_25990652	-1.49131	0	A1Q1_07140	Importin beta-4 subunit
ncbi_25990673	-1.08843	1.73019e-49	A1Q1_07161	Calcium channel YVC1-like C-terminal transmembrane domain-containing protein
ncbi_25990690	-1.03128	2.46429e-54	A1Q1_07178	WD-repeat protein
ncbi_25990701	-1.44902	1.58304e-298	A1Q1_07189	Inorganic pyrophosphatase (EC 3.6.1.1) (Pyrophosphate phospho-hydrolase)
ncbi_25990702	-3.1408	6.29716e-13	A1Q1_07190	FAD/NAD(P)-binding domain-containing protein
ncbi_25990703	-2.38297	1.4096e-100	A1Q1_07191	Dihydroorotate dehydrogenase (fumarate) (EC 1.3.98.1) (Dihydroorotate oxidase)
ncbi_25990713	-2.2826	2.91448e-181	A1Q1_07201	Uncharacterized protein
ncbi_25990730	-1.19235	2.29511e-209	A1Q1_07218	FUN34 transmembrane protein
ncbi_25990732	-2.70257	2.87397e-64	A1Q1_07220	Uncharacterized protein
ncbi_25990733	-1.78218	3.38049e-278	A1Q1_07221	Uncharacterized protein
ncbi_25990745	-1.8276	2.04388e-275	A1Q1_07233	HTH CENPB-type domain-containing protein
ncbi_25990756	-1.16729	3.33665e-168	A1Q1_07244	Uncharacterized protein
ncbi_25990759	-1.30637	9.87602e-110	A1Q1_07247	Membrane protein
ncbi_25990768	-1.42845	3.24647e-190	A1Q1_07256	Zeta-coat protein
ncbi_25990771	-3.25371	6.16515e-17	A1Q1_07259	Uncharacterized protein
ncbi_25990772	-3.54117	1.73807e-16	A1Q1_07260	Uncharacterized protein
ncbi_25990773	-2.08434	2.17729e-216	A1Q1_07261	Uncharacterized protein
ncbi_25990793	-1.8209	3.88974e-251	A1Q1_07281	Ferric reductase transmembrane component
ncbi_25990801	-6.71482	9.09496e-49	A1Q1_07289	Uncharacterized protein
ncbi_25990802	-5.03168	2.72442e-87	A1Q1_07290	Uncharacterized protein
ncbi_25990809	-1.72246	3.73019e-07	A1Q1_07297	Uncharacterized protein
ncbi_25990831	-1.13647	6.87239e-110	A1Q1_07319	Putative 40S ribosomal protein RPS14
ncbi_25990844	-1.57084	4.26172e-38	A1Q1_07332	ADP-ribosylhydrolase ARH3 (EC 3.2.1.143) (ADP-ribose glycohydrolase ARH3) (ADP-ribosylhydrolase 3) (O-acetyl-ADP-ribose deacetylase ARH3) (Poly(ADP-ribose) glycohydrolase ARH3) ([Protein ADP-ribosylarginine] hydrolase-like protein 2) ([Protein ADP-ribosylserine] hydrolase)
ncbi_25990845	-3.63309	1.25102e-179	A1Q1_07333	ADP-ribosylhydrolase ARH3 (EC 3.2.1.143) (ADP-ribose glycohydrolase ARH3) (ADP-ribosylhydrolase 3) (O-acetyl-ADP-ribose deacetylase ARH3) (Poly(ADP-ribose) glycohydrolase ARH3) ([Protein ADP-ribosylarginine] hydrolase-like protein 2) ([Protein ADP-ribosylserine] hydrolase)
ncbi_25990846	-1.26048	0.0333743	A1Q1_07334	ADP-ribosylhydrolase ARH3 (EC 3.2.1.143) (ADP-ribose glycohydrolase ARH3) (ADP-ribosylhydrolase 3) (O-acetyl-ADP-ribose deacetylase ARH3) (Poly(ADP-ribose) glycohydrolase ARH3) ([Protein ADP-ribosylarginine] hydrolase-like protein 2) ([Protein ADP-ribosylserine] hydrolase)
ncbi_25990848	-1.53938	7.11453e-06	A1Q1_07336	ADP-ribosylhydrolase ARH3 (EC 3.2.1.143) (ADP-ribose glycohydrolase ARH3) (ADP-ribosylhydrolase 3) (O-acetyl-ADP-ribose deacetylase ARH3) (Poly(ADP-ribose) glycohydrolase ARH3) ([Protein ADP-ribosylarginine] hydrolase-like protein 2) ([Protein ADP-ribosylserine] hydrolase)
ncbi_25990850	-1.53364	6.09882e-109	A1Q1_07338	Uncharacterized protein
ncbi_25990886	-1.86716	3.32291e-15	A1Q1_07374	Integral membrane protein
ncbi_25990889	-2.23352	0.00576193	A1Q1_07377	CFEM domain-containing protein
ncbi_25990897	-3.18741	0.00030117	A1Q1_07385	Uncharacterized protein
ncbi_25990898	-2.21323	1.85501e-285	A1Q1_07386	AMP-dependent synthetase and ligase
ncbi_25990909	-3.07957	1.85195e-61	A1Q1_07397	Uncharacterized protein
ncbi_25990939	-2.3133	1.31107e-192	A1Q1_07427	ABC transporter domain-containing protein
ncbi_25990982	-1.34653	1.50988e-19	A1Q1_07470	Putative polysaccharide deacetylase from carbohydrate esterase family CE4
ncbi_25991020	-1.55315	4.36779e-66	A1Q1_07508	tRNA (uracil-O(2)-)-methyltransferase (EC 2.1.1.211)
ncbi_25991025	-1.6908	1.37572e-224	A1Q1_07513	Constituent of 66S pre-ribosomal particle
ncbi_25991029	-1.54616	2.68122e-06	A1Q1_07517	U3 small nucleolar RNA-associated protein 10
ncbi_25991030	-1.60041	1.27431e-231	A1Q1_07518	U3 small nucleolar RNA-associated protein 10
ncbi_25991039	-1.31313	2.57679e-176	A1Q1_07527	cystathionine beta-synthase (EC 4.2.1.22)
ncbi_25991041	-1.54263	1.6561e-28	A1Q1_07529	Ubiquitin-like domain-containing protein
ncbi_25991046	-1.11234	6.01333e-46	A1Q1_07534	Histone deacetylase domain-containing protein
ncbi_25991066	-3.47713	0	A1Q1_07554	Major facilitator superfamily (MFS) profile domain-containing protein
ncbi_25991068	-1.18214	1.27759e-05	A1Q1_07556	Uncharacterized protein
ncbi_25991069	-2.65986	4.75438e-56	A1Q1_07557	Uncharacterized protein
ncbi_25991088	-1.19316	1.47471e-108	A1Q1_07576	non-specific serine/threonine protein kinase (EC 2.7.11.1)
ncbi_25991089	-1.05555	6.21387e-65	A1Q1_07577	U3 small nucleolar RNA-associated protein 6 N-terminal domain-containing protein
ncbi_25991095	-1.13937	1.72343e-137	A1Q1_07583	C2 NT-type domain-containing protein
ncbi_25991107	-1.27473	5.10338e-211	A1Q1_07595	Myo2
ncbi_25991119	-1.54569	1.33784e-05	A1Q1_07607	Cytochrome b561 domain-containing protein
ncbi_25991129	-1.28742	6.6605e-27	A1Q1_07617	Nucleolar protein
ncbi_25991138	-1.89643	6.08885e-23	A1Q1_07626	Pseudouridylate synthase
ncbi_25991139	-1.52082	7.64952e-129	A1Q1_07627	Pseudouridylate synthase
ncbi_25991141	-1.47797	1.87246e-19	A1Q1_07629	Cupin 2 conserved barrel domain-containing protein
ncbi_25991151	-1.15459	4.25678e-225	A1Q1_07639	40S ribosomal protein S6
ncbi_25991170	-1.00297	0.0029744	A1Q1_07658	Amino acid transporter transmembrane domain-containing protein
ncbi_25991174	-1.34562	3.32373e-11	A1Q1_07662	Cytoplasm protein
ncbi_25991188	-1.07194	1.47874e-57	A1Q1_07676	Cyclin binding protein
ncbi_25991205	-1.20588	0.00155356	A1Q1_07693	Zn(2)-C6 fungal-type domain-containing protein
ncbi_25991208	-1.1115	1.12309e-158	A1Q1_07696	Purine nucleotide biosynthesis-related protein
ncbi_25991218	-2.16153	3.30287e-227	A1Q1_07706	Capsule structure designer protein 3
ncbi_25991219	-1.74334	0	A1Q1_07707	RNA helicase (EC 3.6.4.13)
ncbi_25991226	-1.74768	6.77678e-251	A1Q1_07714	Protein kinase domain-containing protein
ncbi_25991236	-1.04516	2.15725e-103	A1Q1_07724	ATP-dependent RNA helicase DOB1
ncbi_25991242	-1.48302	4.24062e-59	A1Q1_07730	adenine phosphoribosyltransferase (EC 2.4.2.7)
ncbi_25991243	-1.13103	1.39607e-82	A1Q1_07731	KRR1 small subunit processome component (KRR-R motif-containing protein 1)
ncbi_25991244	-1.01989	1.25929e-30	A1Q1_07732	Serine/threonine-protein phosphatase (EC 3.1.3.16)
ncbi_25991248	-1.96318	0	A1Q1_07736	DNA-directed RNA polymerase subunit (EC 2.7.7.6)
ncbi_25991249	-1.54885	8.93891e-305	A1Q1_07737	DNA-directed RNA polymerase I subunit RPA1 (EC 2.7.7.6) (DNA-directed RNA polymerase I subunit rpa1)
ncbi_25991271	-1.1036	1.02762e-96	A1Q1_07759	Uncharacterized protein
ncbi_25991290	-1.07832	1.35938e-162	A1Q1_07778	glutamine--fructose-6-phosphate transaminase (isomerizing) (EC 2.6.1.16) (D-fructose-6-phosphate amidotransferase) (Hexosephosphate aminotransferase)
ncbi_25991293	-1.35715	2.42904e-54	A1Q1_07781	TM7S3/TM198-like domain-containing protein
ncbi_25991317	-1.15316	0.00796547	A1Q1_07805	Cytochrome P450
ncbi_25991318	-1.03211	2.01849e-07	A1Q1_07806	Nicotinamide N-methyltransferase, Nnt1p
ncbi_25991319	-1.29466	1.39381e-05	A1Q1_07807	Uncharacterized protein
ncbi_25991379	-2.46127	2.52775e-97	A1Q1_07867	Calcium activated cation channel
ncbi_25991404	-1.13589	2.68508e-40	A1Q1_07892	CREG-like beta-barrel domain-containing protein
ncbi_25991405	-1.09572	1.9448e-12	A1Q1_07893	Uncharacterized protein
ncbi_25991414	-3.90217	6.4124e-163	A1Q1_07902	Major facilitator superfamily (MFS) profile domain-containing protein
ncbi_25991416	-1.21171	7.00573e-152	A1Q1_07904	C-1-tetrahydrofolate synthase, cytoplasmic (EC 1.5.1.5) (EC 3.5.4.9) (EC 6.3.4.3)
ncbi_25991427	-2.51892	1.91965e-10	A1Q1_07915	Hydroxyacid oxidase
ncbi_25991469	-1.18489	3.05549e-06	A1Q1_07957	DUF6604 domain-containing protein
ncbi_25991474	-1.57612	4.80831e-203	A1Q1_07962	SAM-dependent MTase RsmB/NOP-type domain-containing protein
ncbi_25991494	-1.12989	5.43341e-82	A1Q1_07982	Nam9 protein
ncbi_25991510	-1.64928	3.93947e-252	A1Q1_07998	Ribosome biogenesis protein ERB1 (Eukaryotic ribosome biogenesis protein 1)
ncbi_25991517	-1.10754	1.51981e-63	A1Q1_08005	Elongator complex protein 2
ncbi_25991533	-1.53986	8.98279e-84	A1Q1_08021	MATH domain-containing protein
ncbi_25991534	-1.78058	0	A1Q1_08022	Uncharacterized protein
ncbi_25991540	-1.29715	4.42702e-18	A1Q1_08028	Wax synthase domain-containing protein
ncbi_25991560	-3.45307	0	A1Q1_08048	Zn(2)-C6 fungal-type domain-containing protein
ncbi_25991564	-1.21735	1.27065e-87	A1Q1_08052	Uncharacterized protein
ncbi_25991565	-1.61289	0.0100183	A1Q1_08053	Aromatic amino acid family biosynthesis-related protein
ncbi_25991569	-2.76405	0	A1Q1_08057	Uncharacterized protein
ncbi_25991582	-5.20017	8.46136e-146	A1Q1_08070	Major facilitator superfamily (MFS) profile domain-containing protein
ncbi_25991586	-1.0559	1.38048e-132	A1Q1_08074	non-specific serine/threonine protein kinase (EC 2.7.11.1)
ncbi_25991587	-1.42774	2.50598e-86	A1Q1_08075	RNA lariat debranching enzyme
ncbi_25991591	-4.0078	0	A1Q1_08079	Sulfate transporter
ncbi_25991595	-1.07051	9.64764e-11	A1Q1_08083	Uncharacterized protein
ncbi_25991596	-1.11687	5.0519e-09	A1Q1_08084	Uncharacterized protein
ncbi_25991615	-1.08156	1.15132e-57	A1Q1_08103	Large ribosomal subunit protein uL15/eL18 domain-containing protein
ncbi_25991617	-1.39919	0	A1Q1_08105	Phosphoribosylformylglycinamidine synthase (EC 6.3.5.3) (Formylglycinamide ribonucleotide amidotransferase) (Formylglycinamide ribotide amidotransferase)
ncbi_25991621	-1.40689	1.0686e-108	A1Q1_08109	Cytoplasm protein
ncbi_25991622	-1.21634	1.76948e-35	A1Q1_08110	Rieske domain-containing protein
ncbi_25991624	-1.19826	2.61265e-34	A1Q1_08112	SnoaL-like domain-containing protein
ncbi_25991628	-2.40886	8.35682e-32	A1Q1_08116	Major facilitator superfamily (MFS) profile domain-containing protein
ncbi_25991630	-1.0529	2.08722e-45	A1Q1_08118	H/ACA ribonucleoprotein complex subunit
ncbi_25991635	-1.21679	2.25854e-29	A1Q1_08123	Large ribosomal subunit protein uL4m
ncbi_25991649	-1.16527	6.79892e-101	A1Q1_08137	Ribosome assembly factor mrt4
ncbi_25991655	-1.49614	3.57367e-75	A1Q1_08143	protein-histidine N-methyltransferase (EC 2.1.1.85)
ncbi_25991663	-1.91193	2.20355e-05	A1Q1_08151	Uncharacterized protein
ncbi_25991679	-1.08931	6.48095e-64	A1Q1_08167	Protein kinase domain-containing protein
ncbi_25991682	-1.04031	1.10384e-23	A1Q1_08170	RING-type domain-containing protein
ncbi_25991683	-1.09202	3.57295e-56	A1Q1_08171	Nucleus protein
ncbi_25991687	-1.19556	1.23323e-117	A1Q1_08175	Delta 8-(E)-sphingolipid desaturase (EC 1.14.19.18)
ncbi_25991692	-1.52205	1.02731e-53	A1Q1_08180	WD repeat-containing protein JIP5 (WD repeat-containing protein jip5)
ncbi_25991698	-1.47255	7.79957e-96	A1Q1_08186	Amino acid transporter transmembrane domain-containing protein
ncbi_25991706	-1.94649	1.43151e-17	A1Q1_08194	Uncharacterized protein
ncbi_25991710	-1.12322	1.09511e-163	A1Q1_08198	Succinate dehydrogenase [ubiquinone] flavoprotein subunit, mitochondrial (EC 1.3.5.1)
ncbi_25991719	-1.33597	2.72859e-261	A1Q1_08207	Noc2p
ncbi_25991739	-1.04919	7.91837e-19	A1Q1_08227	D-lactate dehydrogenase
ncbi_25991744	-2.27723	0	A1Q1_08232	alcohol dehydrogenase (EC 1.1.1.1)
ncbi_25991747	-2.56285	0	A1Q1_08235	F-box domain-containing protein
ncbi_25991751	-1.18028	8.04493e-07	A1Q1_08239	LIM zinc-binding domain-containing protein
ncbi_25991776	-1.46618	1.82959e-12	A1Q1_08264	40S ribosomal protein S7
ncbi_25991785	-1.77382	1.30121e-19	A1Q1_08273	Uncharacterized protein
ncbi_25991787	-2.10457	0	A1Q1_08275	Zn(2)-C6 fungal-type domain-containing protein
ncbi_25991822	-1.10603	0.0115521	A1Q1_08310	Uncharacterized protein
ncbi_25991823	-3.53523	9.74036e-179	A1Q1_08311	Uncharacterized protein
MSTRG.2914	-2.05851	1.35371e-137	EFM6	XP_062625459.1 taxid=143232 Protein-lysine N-methyltransferase EFM6 [Vanrija pseudolonga]
MSTRG.7649	-1.09491	2.64035e-51	Elp1	XP_062630980.1 taxid=143232 Elongator complex protein 1 [Vanrija pseudolonga]
MSTRG.7648	-1.16572	3.76649e-39	elp1	XP_062630980.1 taxid=143232 Elongator complex protein 1 [Vanrija pseudolonga]
MSTRG.1773	-1.02774	9.20833e-38	fhl1	XP_062625559.1 taxid=143232 Fork head transcription factor 1 [Vanrija pseudolonga]
MSTRG.4084	-1.30114	1.65586e-33	kap2	XP_062623816.1 taxid=143232 60S ribosomal protein L22 1 [Vanrija pseudolonga]
MSTRG.3955	-1.48001	3.3496e-25	nop10	XP_028474302.1 taxid=105984 snoRNP complex protein [Apiotrichum porosum]
MSTRG.5711	-1.82815	0	NSR1	XP_062881534.1 taxid=294750 nucleolin [Cryptococcus deuterogattii R265]
MSTRG.7550	-2.62871	0	pyrABCN	EKD02477.1 taxid=1220162 aspartate carbamoyltransferase [Trichosporon asahii var. asahii CBS 8904] [Trichosporon asahii]
MSTRG.5399	-1.16208	1.51534e-69	RNA14	XP_028473140.1 taxid=105984 mRNA 3'-end-processing protein rna14 [Apiotrichum porosum]
MSTRG.3562	-1.40223	4.25473e-56	rpa12	XP_062628105.1 taxid=143232 DNA-directed RNA polymerase I subunit RPA12 [Vanrija pseudolonga]
MSTRG.7834	-1.04825	1.40981e-09	SPAC1705.02	GMK59867.1 taxid=1672016 hypothetical protein CspeluHIS016_0900840 [Cutaneotrichosporon spelunceum]
MSTRG.611	-1.53622	2.59911e-288	SPCC1739.06c	XP_012048865.1 taxid=235443 uroporphyrinogen-III C-methyltransferase [Cryptococcus neoformans var. grubii H99] [Cryptococcus neoformans]
MSTRG.4094	-1.06945	6.89226e-06	SUS1	XP_062623852.1 taxid=143232 Transcription and mRNA export factor SUS1 [Vanrija pseudolonga]
MSTRG.4651	-1.55292	6.69547e-07	Tert	EKC97640.1 taxid=1220162 telomeric template RNA reverse transcriptase [Trichosporon asahii var. asahii CBS 8904] [Trichosporon asahii]
MSTRG.3819	-1.30576	3.64239e-220	TIF32	XP_028472829.1 taxid=105984 eukaryotic translation initiation factor 3 subunit A [Apiotrichum porosum]
MSTRG.6316	-1.04966	1.56937e-81	ubp16	XP_062630662.1 taxid=143232 Ubiquitin carboxyl-terminal hydrolase 42 [Vanrija pseudolonga]
MSTRG.3736	-2.20218	1.70439e-121	XPR1	EKC99484.1 taxid=1220162 signal transduction-related protein [Trichosporon asahii var. asahii CBS 8904] [Trichosporon asahii]
MSTRG.3735	-1.10591	1.18158e-20	XPR1	EKC99484.1 taxid=1220162 signal transduction-related protein [Trichosporon asahii var. asahii CBS 8904] [Trichosporon asahii]
MSTRG.7099	-1.73307	0	--	-
MSTRG.2855	-1.57811	1.98969e-233	--	-
MSTRG.2829	-3.24377	6.34191e-208	--	-
MSTRG.5807	-2.43217	1.55866e-183	--	-
MSTRG.3039	-2.09262	8.42666e-150	--	EKD05474.1 taxid=1220162 hypothetical protein A1Q2_00235 [Trichosporon asahii var. asahii CBS 8904] [Trichosporon asahii]
MSTRG.5237	-8.18858	1.33818e-137	--	KAK1924544.1 taxid=5418 choline dehydrogenase [Papiliotrema laurentii]
MSTRG.5321	-1.5098	6.26e-124	--	-
MSTRG.5475	-1.53028	5.05832e-118	--	XP_062631131.1 taxid=143232 Protein ssh4 [Vanrija pseudolonga]
MSTRG.3315	-1.57288	1.30716e-117	--	XP_062626508.1 taxid=143232 putative RNA-binding protein [Vanrija pseudolonga]
MSTRG.3873	-1.74968	2.90187e-101	--	EKC99671.1 taxid=1220162 nucleolus protein [Trichosporon asahii var. asahii CBS 8904] [Trichosporon asahii]
MSTRG.4515	-1.54115	8.39316e-82	--	CAD6448530.1 taxid=28548 343077e4-a7af-4aad-ae80-740b115ccae1 [Sclerotinia trifoliorum]
MSTRG.3734	-2.495	8.62765e-73	--	EKC99484.1 taxid=1220162 signal transduction-related protein [Trichosporon asahii var. asahii CBS 8904] [Trichosporon asahii]
MSTRG.7088	-1.91657	6.15311e-62	--	-
MSTRG.5474	-1.64888	4.04519e-50	--	KLT39048.1 taxid=879819 hypothetical protein CC85DRAFT_288923 [Cutaneotrichosporon oleaginosum]
MSTRG.7259	-1.34914	1.32314e-46	--	-
MSTRG.7397	-1.89412	1.10367e-32	--	XP_052945921.1 taxid=4972 putative cytoplasm protein [Dioszegia hungarica]
MSTRG.2387	-2.36081	3.15422e-30	--	-
MSTRG.5163	-1.55101	3.29058e-29	--	EKD03907.1 taxid=1220162 hypothetical protein A1Q2_01920 [Trichosporon asahii var. asahii CBS 8904] [Trichosporon asahii]
MSTRG.2421	-1.51464	1.15353e-28	--	CAG8814961.1 taxid=1433469 9200_t:CDS:2, partial [Cetraspora pellucida]
MSTRG.6065	-2.62783	3.13048e-28	--	-
MSTRG.4514	-1.27875	1.35885e-24	--	WVQ95432.1 taxid=2770022 hypothetical protein IAU59_002529 [Kwoniella sp. CBS 9459]
MSTRG.7672	-1.12498	2.15867e-21	--	XP_062628362.1 taxid=143232 uncharacterized protein LOC62_04G005824 [Vanrija pseudolonga]
MSTRG.1378	-1.54484	2.52074e-17	--	-
MSTRG.8119	-1.32594	7.32929e-17	--	-
MSTRG.8185	-1.26619	1.24187e-15	--	-
MSTRG.7619	-1.43434	3.31428e-14	--	-
MSTRG.2718	-1.33051	2.06405e-13	--	-
MSTRG.4815	-1.08959	7.23035e-13	--	EKC97520.1 taxid=1220162 hypothetical protein A1Q2_08184 [Trichosporon asahii var. asahii CBS 8904] [Trichosporon asahii]
MSTRG.7089	-1.95323	6.23581e-11	--	-
MSTRG.4418	-1.824	2.00512e-10	--	-
MSTRG.1831	-2.06862	1.2496e-09	--	-
MSTRG.5165	-1.7871	1.38401e-09	--	EKD04595.1 taxid=1220162 ATP-dependent RNA helicase A [Trichosporon asahii var. asahii CBS 8904] [Trichosporon asahii]
MSTRG.1808	-2.59211	2.12936e-09	--	-
MSTRG.2678	-1.14823	8.94694e-09	--	-
MSTRG.2911	-1.76965	2.15515e-08	--	XP_056832474.1 taxid=94218 zinc finger protein [Penicillium lagena]
MSTRG.6868	-2.1233	3.05025e-08	--	-
MSTRG.675	-1.92655	3.41678e-08	--	-
MSTRG.6851	-2.12429	1.74084e-06	--	EKD02528.1 taxid=1220162 hypothetical protein A1Q2_03124 [Trichosporon asahii var. asahii CBS 8904] [Trichosporon asahii]
MSTRG.6735	-1.89041	1.41084e-05	--	-
MSTRG.1603	-1.33962	2.45249e-05	--	-
MSTRG.2197	-1.10519	0.00010096	--	-
MSTRG.2085	-1.39791	0.000226324	--	-
MSTRG.5298	-2.70624	0.000356898	--	-
MSTRG.1241	-2.8038	0.000519243	--	-
MSTRG.7924	-2.80977	0.000638293	--	-
MSTRG.2865	-1.32016	0.000731206	--	-
MSTRG.1472	-1.33091	0.00104015	--	KAK0701124.1 taxid=260670 tubby C-terminal-like domain-containing protein [Lasiosphaeris hirsuta]
MSTRG.6289	-10.7499	0.00158863	--	-
MSTRG.7897	-1.48731	0.00215512	--	-
MSTRG.7790	-9.71253	0.0123218	--	-
MSTRG.4252	-1.92138	0.0131818	--	-
MSTRG.7675	-2.28997	0.0199625	--	-
MSTRG.3178	-2.3469	0.0475521	--	-
